# Supplementary material for: Expression of Human CEACAM Receptors Promotes Inflammation and Organ Damage During Systemic Candida albicans Infection in Mice
Source: Cells. 2026 Apr 16;15(8):707. doi: 10.3390/cells15080707 (PMC13114869; doi:10.3390/cells15080707)
Supplement: Supplementary file 1 [file cells-15-00707-s001.zip]

Archive with 4 entries (4 files):
- cells-4194196-Supplementary Figures.pdf
- cells-4194196-Supplementary Tables S1 S2 S3 S4 S5 S6.xlsx
- cells-4194196_Supplementary Table S7.xlsx
- cells-4194196_Supplementary Table S8.xlsx
