# Supplementary material for: Expression of Human CEACAM Receptors Promotes Inflammation and Organ Damage During Systemic Candida albicans Infection in Mice
Source: Cells. 2026 Apr 16;15(8):707. doi: 10.3390/cells15080707 (PMC13114869; doi:10.3390/cells15080707)
Supplement: Supplementary file 1 [file cells-15-00707-s001.zip › cells-4194196-Supplementary Tables S1 S2 S3 S4 S5 S6.xlsx]

## Sheet: Table S1
Gene names	Protein names	p value	fold change	LFQ intensity Serum_01 wt pbs	LFQ intensity Serum_02 wt pbs	LFQ intensity Serum_03 wt pbs	LFQ intensity Serum_04 wt pbs	LFQ intensity Serum_05 wt pbs	LFQ intensity Serum_06 wt pbs	LFQ intensity Serum_07 wt 24	LFQ intensity Serum_08 wt 24	LFQ intensity Serum_09 wt 24	LFQ intensity Serum_10 wt 24	LFQ intensity Serum_11 wt 24	LFQ intensity Serum_12 wt 24	LFQ intensity Serum_13 wt 72	LFQ intensity Serum_14 wt 72	LFQ intensity Serum_15 wt 72	LFQ intensity Serum_16 wt 72	LFQ intensity Serum_17 wt 72	LFQ intensity Serum_18 wt 72	Keywords	Student's T-test Significant 72h C.albicans_PBS	Student's T-test significant	Student's T-test Significant 24h C.albicans_PBS	Student's T-test significant_	Peptides	Razor + unique peptides	Unique peptides	Sequence coverage [%]	Unique + razor sequence coverage [%]	Unique sequence coverage [%]	Mol. weight [kDa]	Q-value	Score	Intensity	MS/MS count	-Log Student's T-test p-value 72h C.albicans_PBS	Student's T-test q-value 72h C.albicans_PBS	Student's T-test Difference 72h C.albicans_PBS	Student's T-test Test statistic 72h C.albicans_PBS	-Log Student's T-test p-value 24h C.albicans_PBS	Student's T-test q-value 24h C.albicans_PBS	Student's T-test Difference 24h C.albicans_PBS	Student's T-test Test statistic 24h C.albicans_PBS	Protein IDs	Majority protein IDs	Protein names	Gene names
A1bg	Alpha-1B-glycoprotein	0.0314717	916.998	17.0903	14.6862	29.5259	13.704	13.3713	33.729	22.9662	32.3811	31.5606	31.6265	30.1236	32.4934	34.0007	24.071	33.3081	21.5869	33.6782	32.9607	Completeproteome;Disulfidebond;Glycoprotein;Immunoglobulindomain;Referenceproteome;Repeat;Secreted;Signal					21	21	21	63.7	63.7	63.7	56.553	0	323.31	752780000000	2484	1.30254	0.217031	9.58312	2.23019	1.50208	0.296687	9.84077	2.49954	Q19LI2	Q19LI2	Alpha-1B-glycoprotein	A1bg
Saa2	Serum amyloid A-2 protein;Amyloid protein A	0.00051088	178.116	18.1817	24.2244	17.7952	15.3767	15.6922	14.8034	25.4763	26.247	26.168	24.9305	24.6704	23.4414	26.9121	27.7573	27.5861	27.2573	23.8089	23.5958	Acutephase;Amyloid;Completeproteome;Directproteinsequencing;HDL;Referenceproteome;Secreted;Signal	+	72h C.albicans_PBS	+	24h C.albicans_PBS	2	1	1	15.6	7.4	7.4	13.622	0	142.37	17180000000	98	3.40859	0.00801449	8.47397	5.21923	3.29168	0.0255208	7.47668	5.03431	P05367	P05367	Serum amyloid A-2 protein;Amyloid protein A	Saa2
Lcn2	Neutrophil gelatinase-associated lipocalin	0.000107918	133.817	13.8588	19.1959	17.8084	17.1929	18.1593	12.8536	25.2541	22.9793	23.1335	23.1678	24.782	22.1369	24.7311	25.4099	24.4409	25.1236	24.7638	25.5676	3D-structure;Apoptosis;Completeproteome;Directproteinsequencing;Disulfidebond;Glycoprotein;Immunity;Innateimmunity;Iontransport;Iron;Irontransport;Pyrrolidonecarboxylicacid;Referenceproteome;Secreted;Signal;Transport	+	72h C.albicans_PBS	+	24h C.albicans_PBS	7	7	7	44	44	44	22.875	0	158.95	11874000000	504	4.95138	0.000723807	8.49468	8.04708	3.9669	0.00813884	7.06412	6.15284	P11672	P11672	Neutrophil gelatinase-associated lipocalin	Lcn2
Saa1	Serum amyloid A-1 protein	0.0185342	125.02	21.957	26.2807	15.3889	12.4646	14.3842	14.7936	26.4428	26.5303	25.9791	19.2292	25.654	23.2296	27.6588	27.6389	27.5387	27.6619	19.3986	15.5978	Acutephase;Completeproteome;Directproteinsequencing;HDL;Heparin-binding;Referenceproteome;Secreted;Signal					6	6	5	41.8	41.8	33.6	13.77	0	130.3	24998000000	96	1.25443	0.239012	6.70429	2.16472	1.73203	0.223646	6.96601	2.80813	P05366	P05366	Serum amyloid A-1 protein	Saa1
Kiaa1024	UPF0258 protein KIAA1024	0.0154432	111.521	16.0977	14.9274	17.6194	13.511	13.6932	13.9619	26.0192	25.3565	24.7927	25.0059	14.2719	15.1714	17.4069	26.6373	26.8425	27.4361	26.5248	25.9605	Alternativesplicing;Completeproteome;Glycoprotein;Membrane;Referenceproteome;Transmembrane;Transmembranehelix	+	72h C.albicans_PBS			1	1	1	2.6	2.6	2.6	102.79	0.0040733	3.9337	2232900000	37	3.88424	0.00347862	10.1663	6.00894	1.81126	0.208598	6.80117	2.91458	Q8K3V7	Q8K3V7	UPF0258 protein KIAA1024	Kiaa1024
Leg1	Protein LEG1 homolog	0.000344442	78.9209	15.0732	16.2593	21.7659	14.4623	15.7204	15.2912	22.442	23.1039	20.8721	23.2275	24.2545	22.4863	13.9355	14.1463	21.8408	20.6158	13.2695	14.9446	Completeproteome;Developmentalprotein;Glycoprotein;Referenceproteome;Secreted;Signal			+	24h C.albicans_PBS	2	2	2	8.9	8.9	8.9	38.284	0.0084507	2.8631	166390000	19	0.00542115	0.991975	0.0300271	0.0159411	3.46288	0.0194825	6.30234	5.30627	Q8C6C9	Q8C6C9	Protein LEG1 homolog	Leg1
Hp	Haptoglobin;Haptoglobin alpha chain;Haptoglobin beta chain	9.34328e-05	63.0974	29.4948	28.9288	25.1805	29.7167	26.1732	24.5384	33.8552	32.8766	33.6327	33.2371	33.2292	33.0787	35.1825	35.7271	35.1678	35.7937	34.8261	35.5451	Acutephase;Antibiotic;Antimicrobial;Antioxidant;Completeproteome;Disulfidebond;Glycoprotein;Hemoglobin-binding;Immunity;Referenceproteome;Secreted;Serineproteasehomolog;Signal;Sushi	+	72h C.albicans_PBS	+	24h C.albicans_PBS	41	41	41	72.6	72.6	72.6	38.752	0	323.31	7797500000000	22719	5.11928	0.000529547	8.03502	8.40776	4.0295	0.00813884	5.97951	6.26323	Q61646	Q61646	Haptoglobin;Haptoglobin alpha chain;Haptoglobin beta chain	Hp
Fgl1	Fibrinogen-like protein 1	0.00859089	26.3098	22.3864	23.3236	16.733	14.2938	18.6564	20.9763	25.1798	23.6267	24.5804	23.6683	23.3882	24.2313	24.8122	24.3791	24.3953	25.3214	24.66	24.8737	Coiledcoil;Completeproteome;Disulfidebond;Referenceproteome;Secreted;Signal	+	72h C.albicans_PBS			9	9	9	47.8	47.8	47.8	36.439	0	197.15	1604800000	220	2.41772	0.0364486	5.34534	3.74391	2.06596	0.165027	4.71753	3.25885	Q71KU9	Q71KU9	Fibrinogen-like protein 1	Fgl1
Dnase1	Deoxyribonuclease-1	0.0254232	25.2502	15.6555	14.5022	14.5563	13.1858	11.1054	14.6798	20.8242	22.3732	16.4979	12.1142	22.4265	17.3983	16.9256	15.1859	15.5341	13.9449	21.7042	14.655	Actin-binding;Apoptosis;Calcium;Completeproteome;Disulfidebond;Endonuclease;Glycoprotein;Hydrolase;Nuclease;Nucleus;Referenceproteome;Secreted;Signal					4	4	4	28.9	28.9	28.9	32.027	0	10.807	52297000	17	0.989634	0.34743	2.37745	1.79782	1.59477	0.255645	4.65822	2.62399	P49183	P49183	Deoxyribonuclease-1	Dnase1
Ptprb	Receptor-type tyrosine-protein phosphatase beta	0.0539572	21.0959	20.6375	15.1604	15.3541	24.7642	14.5198	24.0463	23.3753	20.5268	23.3852	24.9363	24.5039	24.1481	13.907	14.5943	23.1062	15.0729	15.376	17.4273	Angiogenesis;Completeproteome;Glycoprotein;Hydrolase;Membrane;Proteinphosphatase;Referenceproteome;Repeat;Signal;Transmembrane;Transmembranehelix					5	5	5	4	4	4	224.49	0.0068093	3.2268	882730000	35	0.50161	0.65249	-2.49977	-1.05774	1.26795	0.386921	4.39889	2.18315	B2RU80	B2RU80	Receptor-type tyrosine-protein phosphatase beta	Ptprb
Bpifa2	BPI fold-containing family A member 2	0.00075308	20.5606	15.3919	13.8275	16.8536	13.423	13.5184	13.3614	21.6796	18.6437	17.26	19.75	18.0961	17.1173	14.9661	15.2482	13.61	13.849	20.6026	19.3577	Antibiotic;Antimicrobial;Completeproteome;Disulfidebond;Referenceproteome;Secreted;Signal			+	24h C.albicans_PBS	3	3	3	24.3	24.3	24.3	24.753	0	32.63	95759000	14	0.715159	0.506	1.8763	1.39685	3.12316	0.0289227	4.36181	4.77349	P07743	P07743	BPI fold-containing family A member 2	Bpifa2
Sele	E-selectin	0.0353973	20.1052	21.7027	13.6331	17.4166	13.3506	14.0214	19.9916	21.2689	16.0326	22.1685	22.2081	21.7051	22.7096	21.2053	22.8848	21.0749	22.6632	23.0892	22.2987	Celladhesion;Cellmembrane;Completeproteome;Disulfidebond;EGF-likedomain;Glycoprotein;Lectin;Membrane;Referenceproteome;Repeat;Signal;Sushi;Transmembrane;Transmembranehelix	+	72h C.albicans_PBS			7	7	7	30.9	30.9	30.9	66.749	0	32.234	364910000	45	2.36237	0.0395545	5.51668	3.6666	1.45103	0.307508	4.3295	2.43087	Q00690	Q00690	E-selectin	Sele
Ldlr	Low-density lipoprotein receptor	0.0140283	16.6308	16.5716	14.4676	15.2038	14.6111	14.6735	15.2272	15.876	21.53	14.3687	20.2012	20.8573	22.2562	14.1871	14.3397	17.3893	18.9799	15.4006	15.7653	Cellmembrane;Cholesterolmetabolism;Coatedpit;Completeproteome;Disulfidebond;EGF-likedomain;Endocytosis;Endosome;Glycoprotein;Golgiapparatus;LDL;Lipidmetabolism;Lipidtransport;Lysosome;Membrane;Phosphoprotein;Receptor;Referenceproteome;Repeat;Signal;Steroidmetabolism;Sterolmetabolism;Transmembrane;Transmembranehelix;Transport;Ublconjugation					3	3	3	7.1	7.1	7.1	94.946	0	7.4049	31806000	10	0.512526	0.645839	0.884533	1.07592	1.853	0.195317	4.05578	2.97073	P35951	P35951	Low-density lipoprotein receptor	Ldlr
Mpo	Myeloperoxidase;Myeloperoxidase light chain;Myeloperoxidase heavy chain	0.0110933	16.5276	22.1107	21.2109	18.795	15.842	13.8346	17.3977	22.3449	21.9358	22.2694	22.4907	22.8111	21.6197	20.9813	22.943	21.6373	22.6531	22.7315	22.6121	Calcium;Completeproteome;Disulfidebond;Glycoprotein;Heme;Hydrogenperoxide;Iron;Lysosome;Metal-binding;Nitration;Oxidation;Oxidoreductase;Peroxidase;Referenceproteome;Signal					10	10	10	21.6	21.6	21.6	81.181	0	13.764	554530000	110	1.91665	0.084751	4.06126	3.05654	1.95494	0.177564	4.04681	3.10827	P11247;P49290	P11247	Myeloperoxidase;Myeloperoxidase light chain;Myeloperoxidase heavy chain	Mpo
Apcs	Serum amyloid P-component	1.36452e-06	16.3031	25.7389	26.8738	26.9898	25.1357	25.619	26.7631	31.2367	29.6138	30.0278	30.196	30.3908	29.8178	31.1788	31.4112	30.6591	32.3016	31.5345	31.5722	Amyloid;Calcium;Completeproteome;Disulfidebond;Glycoprotein;Lectin;Metal-binding;Referenceproteome;Secreted;Signal	+	72h C.albicans_PBS	+	24h C.albicans_PBS	16	16	16	80.4	80.4	80.4	26.247	0	323.31	673490000000	2135	7.02934	3.47228e-05	5.25618	13.5351	5.86502	0.00123489	4.02708	10.1677	P12246	P12246	Serum amyloid P-component	Apcs
Rnase4	Ribonuclease 4	0.00826306	15.6404	14.1098	15.5967	14.6353	16.4974	14.9089	14.0541	15.2442	20.6343	20.7686	21.5962	19.8396	15.5224	19.7302	20.0422	14.3357	14.9287	18.3947	17.1228	Completeproteome;Disulfidebond;Endonuclease;Hydrolase;Nuclease;Pyrrolidonecarboxylicacid;Referenceproteome;Secreted;Signal					2	2	2	20.3	20.3	20.3	17.024	0.0042061	4.4963	105120000	20	1.37661	0.194154	2.45869	2.33051	2.08286	0.165027	3.9672	3.28185	Q9JJH1	Q9JJH1	Ribonuclease 4	Rnase4
Vnn3	Vascular non-inflammatory molecule 3	0.158456	12.12	16.7749	15.0989	24.1902	12.8369	23.2778	22.9348	23.8524	17.1055	24.5078	23.7608	21.5624	25.9203	14.9839	25.0521	14.4793	24.7388	23.8123	23.5005	Cellmembrane;Completeproteome;Glycoprotein;GPI-anchor;Hydrolase;Lipoprotein;Membrane;Referenceproteome;Signal					8	8	8	26	26	26	56.304	0	32.327	2312200000	57	0.286805	0.811236	1.9089	0.672262	0.800091	0.644448	3.59932	1.52413	Q9QZ25	Q9QZ25	Vascular non-inflammatory molecule 3	Vnn3
B4galt5	Beta-1,4-galactosyltransferase 5	0.0166836	11.5726	19.2596	18.346	13.4276	18.7124	12.429	14.447	19.4384	19.3789	19.6851	19.9365	19.866	19.5127	18.5551	14.5647	18.0639	19.5999	19.1488	15.694	Completeproteome;Disulfidebond;Glycoprotein;Glycosyltransferase;Golgiapparatus;Manganese;Membrane;Metal-binding;Referenceproteome;Signal-anchor;Transferase;Transmembrane;Transmembranehelix					1	1	1	2.1	2.1	2.1	44.814	0	9.3091	116550000	59	0.476283	0.672407	1.50081	1.01513	1.77771	0.218821	3.53264	2.86948	Q9JMK0	Q9JMK0	Beta-1,4-galactosyltransferase 5	B4galt5
Smpd1	Sphingomyelin phosphodiesterase	0.0704923	10.0577	16.1351	16.5342	13.9378	16.7782	14.3876	22.2953	16.5842	16.537	21.5139	21.2212	22.508	21.6852	22.4376	22.0936	22.0229	22.6807	22.8969	22.2254	Completeproteome;Disulfidebond;Glycoprotein;Glycosidase;Hydrolase;Lysosome;Referenceproteome;Signal	+	72h C.albicans_PBS			3	3	3	10.7	10.7	10.7	69.926	0	23.187	144850000	40	3.04478	0.0131795	5.71481	4.65436	1.15186	0.439969	3.33023	2.02413	Q04519	Q04519	Sphingomyelin phosphodiesterase	Smpd1
Plbd2	Putative phospholipase B-like 2;Putative phospholipase B-like 2 28 kDa form;Putative phospholipase B-like 2 40 kDa form;Putative phospholipase B-like 2 15 kDa form	0.0878548	8.99894	15.0758	21.3827	21.32	20.5788	14.1526	14.7048	16.8738	22.0717	22.0702	21.7067	21.953	21.5579	22.5211	21.578	21.6165	22.4043	20.7941	21.1966	3D-structure;Alternativesplicing;Completeproteome;Disulfidebond;Glycoprotein;Hydrolase;Lipiddegradation;Lipidmetabolism;Lysosome;Referenceproteome;Signal					3	3	3	8.4	8.4	8.4	66.289	0	10.174	155090000	74	1.56403	0.149836	3.81598	2.58273	1.05623	0.503219	3.16975	1.89143	Q3TCN2	Q3TCN2	Putative phospholipase B-like 2;Putative phospholipase B-like 2 28 kDa form;Putative phospholipase B-like 2 40 kDa form;Putative phospholipase B-like 2 15 kDa form	Plbd2
G6b	megakaryocyte and platelet inhibitory receptor G6b	0.0885027	8.00445	14.6127	22.4889	15.386	22.4732	22.2737	22.7157	22.7902	22.5147	22.9601	23.6439	22.9761	23.0699	21.4601	16.5243	22.1829	13.8739	23.4129	15.6328	Completeproteome;Proteomicsidentification;Receptor;Referenceproteome					3	3	3	16.5	16.5	16.5	26.01	0	8.7903	401510000	80	0.204071	0.882428	-1.14386	-0.504161	1.05304	0.503742	3.0008	1.88697	D7PDD4	D7PDD4		G6b
Mb	Myoglobin	0.116527	7.84466	15.6747	14.3609	19.7865	15.8561	11.2981	15.9705	14.6796	23.9722	19.8425	16.2002	18.0485	18.034	16.6832	14.7087	16.809	15.0637	15.1995	14.2468	Completeproteome;Directproteinsequencing;Heme;Iron;Metal-binding;Muscleprotein;Oxygentransport;Referenceproteome;Transport					5	5	5	50	50	50	17.069	0	168.18	277590000	36	0.0112021	0.989831	-0.0393105	-0.0327274	0.933572	0.566974	2.97171	1.71811	P04247	P04247	Myoglobin	Mb
Chia	Acidic mammalian chitinase	0.00242107	7.76176	15.3559	14.8223	15.5935	15.2537	15.4846	14.1207	20.8796	17.5854	18.2306	17.4055	18.6043	15.6635	14.6665	15.6827	17.0545	16.7404	17.0756	13.3017	Apoptosis;Carbohydratemetabolism;Chitin-binding;Chitindegradation;Completeproteome;Cytoplasm;Directproteinsequencing;Disulfidebond;Glycosidase;Hydrolase;Immunity;Inflammatoryresponse;Polysaccharidedegradation;Referenceproteome;Secreted;Signal					5	5	5	22.4	22.4	22.4	52.003	0	12.509	55774000	24	NaN	NaN	0	NaN	2.61599	0.0663961	2.95638	4.02444	Q91XA9	Q91XA9	Acidic mammalian chitinase	Chia
Sort1	Sortilin	0.209683	7.57253	15.425	22.066	16.5837	15.9213	12.8296	21.5993	15.6313	15.034	22.7675	22.439	22.7681	23.3095	22.9205	23.2265	23.4116	22.9729	22.672	22.7084	Alternativesplicing;Cellmembrane;Cleavageonpairofbasicresidues;Completeproteome;Developmentalprotein;Differentiation;Disulfidebond;Endocytosis;Endoplasmicreticulum;Endosome;Glycoprotein;Golgiapparatus;Lysosome;Membrane;Nucleus;Osteogenesis;Phosphoprotein;Receptor;Referenceproteome;Repeat;Signal;Transmembrane;Transmembranehelix;Transport	+	72h C.albicans_PBS			4	4	4	7.9	7.9	7.9	91.199	0	149.83	330800000	89	2.40185	0.037026	5.58119	3.7217	0.678438	0.736733	2.92078	1.34069	Q6PHU5	Q6PHU5	Sortilin	Sort1
Bpifb9a	Vomeromodulin	0.20453	7.51056	16.5464	19.6861	20.6655	19.388	13.7236	13.2131	22.3794	23.6068	23.5398	13.5167	16.5305	21.1032	21.2251	20.6393	23.8048	15.3143	16.2238	22.8541	Alternativesplicing;Completeproteome;Glycoprotein;Referenceproteome;Signal;Transport					6	6	6	20	20	20	62.448	0	94.984	189270000	43	0.75141	0.477946	2.80641	1.4516	0.689242	0.72874	2.90892	1.35729	Q80XI7	Q80XI7	Vomeromodulin	Bpifb9a
Alox15	Arachidonate 15-lipoxygenase	0.00151741	7.4647	22.7995	23.1045	22.911	20.9273	25.3484	22.2606	25.1653	25.5629	25.334	26.861	25.0905	26.738	26.6385	13.3809	28.0072	20.3788	15.3459	23.1	Calcium;Cellmembrane;Completeproteome;Cytoplasm;Dioxygenase;Fattyacidmetabolism;Iron;Lipid-binding;Lipiddroplet;Lipidmetabolism;Membrane;Metal-binding;Oxidoreductase;Referenceproteome			+	24h C.albicans_PBS	22	22	22	51.1	51.1	51.1	75.444	0	195.66	3971400000	292	0.302655	0.797365	-1.74999	-0.702937	2.8189	0.0479035	2.90008	4.3182	P39654	P39654	Arachidonate 15-lipoxygenase	Alox15
Gsr	Glutathione reductase, mitochondrial	0.0180504	7.34449	14.7889	16.4485	14.3724	15.5384	15.0505	16.2485	14.7152	20.4559	19.8396	19.8097	18.8813	16.0055	20.184	17.0895	17.2924	13.4961	15.9065	17.3962	Acetylation;Alternativeinitiation;Completeproteome;Cytoplasm;Disulfidebond;FAD;Flavoprotein;Mitochondrion;NADP;Oxidoreductase;Redox-activecenter;Referenceproteome;Transitpeptide					2	2	2	7.4	7.4	7.4	53.662	0	6.4652	50248000	16	0.825322	0.4398	1.48622	1.56131	1.74351	0.223458	2.87666	2.82355	P47791	P47791	Glutathione reductase, mitochondrial	Gsr
Akr1b1	Aldose reductase	0.0449821	7.21035	15.067	18.3041	20.7115	20.1718	14.1328	15.5642	18.3433	21.6755	21.4475	19.9052	19.9063	19.774	20.6163	14.9612	20.447	16.4594	14.5889	16.6532	Acetylation;Completeproteome;Cytoplasm;Directproteinsequencing;NADP;Oxidoreductase;Referenceproteome					2	2	2	13.9	13.9	13.9	35.732	0	11.092	231950000	29	0.00817362	0.991636	-0.0375717	-0.0239604	1.34696	0.360255	2.85007	2.29041	P45376	P45376	Aldose reductase	Akr1b1
Orm2	Alpha-1-acid glycoprotein 2	1.03462e-05	7.15656	28.46	29.1604	28.6068	30.3632	28.1057	29.1824	31.7957	32.0987	32.0405	31.5135	32.1018	31.3638	34.0387	35.0532	34.7664	35.284	34.3187	35.0129	Acutephase;Completeproteome;Disulfidebond;Glycoprotein;Pyrrolidonecarboxylicacid;Referenceproteome;Secreted;Signal;Transport	+	72h C.albicans_PBS	+	24h C.albicans_PBS	15	10	10	69.6	52.7	52.7	23.843	0	323.31	1480700000000	4937	7.52037	2.73377e-05	5.7659	15.2316	4.98522	0.00337188	2.83927	8.11881	P07361	P07361	Alpha-1-acid glycoprotein 2	Orm2
Ext1	Exostosin-1	0.0813319	7.09364	14.34	17.2688	20.7024	19.7169	11.6971	18.2308	19.6658	20.0473	17.7114	20.5727	20.3384	20.5794	15.1055	14.8545	20.4192	20.7618	19.7309	16.9133	Completeproteome;Disulfidebond;Endoplasmicreticulum;Glycoprotein;Glycosyltransferase;Golgiapparatus;Manganese;Membrane;Metal-binding;Referenceproteome;Signal-anchor;Transferase;Transmembrane;Transmembranehelix					2	2	2	4.3	4.3	4.3	86.307	0.0076336	3.0374	35963000	24	0.225672	0.860287	0.97156	0.549468	1.08974	0.473475	2.82653	1.93813	P97464	P97464	Exostosin-1	Ext1
Ppt1	Palmitoyl-protein thioesterase 1	0.122072	6.54167	14.2302	14.3028	20.4669	16.4555	13.5176	16.2501	16.0139	21.2677	14.0927	19.5157	21.7435	18.8476	20.2069	14.5948	22.0792	19.8977	17.9359	15.7856	Completeproteome;Disulfidebond;Glycoprotein;Hydrolase;Lysosome;Referenceproteome;Signal					4	4	4	26.5	26.5	26.5	34.49	0	11.425	106840000	25	0.874938	0.409307	2.54617	1.63369	0.913385	0.572179	2.70966	1.68917	O88531	O88531	Palmitoyl-protein thioesterase 1	Ppt1
Pklr	Pyruvate kinase PKLR	0.374643	6.18559	15.9969	24.0931	26.3096	24.6947	15.2097	16.7619	15.1124	25.379	24.43	28.4618	20.0985	25.3576	23.9807	26.0449	25.7414	14.6168	13.0193	15.2164	Acetylation;Allostericenzyme;Alternativesplicing;ATP-binding;Completeproteome;Glycolysis;Kinase;Magnesium;Metal-binding;Nucleotide-binding;Phosphoprotein;Potassium;Pyruvate;Referenceproteome;Transferase					10	9	9	28.9	27	27	62.308	0	178.25	2104200000	89	0.0846433	0.940182	-0.741058	-0.229749	0.426383	0.821185	2.62891	0.929258	P53657	P53657	Pyruvate kinase PKLR	Pklr
Ppia	Peptidyl-prolyl cis-trans isomerase A;Peptidyl-prolyl cis-trans isomerase A, N-terminally processed	0.174317	6.13874	20.1851	22.2058	22.7268	21.1227	15.4577	13.0341	19.5782	24.259	23.5992	22.1175	20.5469	20.3391	23.0363	23.0055	23.4594	18.0297	14.7124	22.7045	Acetylation;Completeproteome;Cyclosporin;Cytoplasm;Directproteinsequencing;Glycoprotein;Isomerase;Isopeptidebond;Phosphoprotein;Referenceproteome;Rotamase;Secreted;Ublconjugation					6	6	6	53.7	53.7	53.7	17.971	0	138.24	1721500000	131	0.342756	0.772049	1.70258	0.778685	0.758661	0.677067	2.61794	1.46247	P17742	P17742	Peptidyl-prolyl cis-trans isomerase A;Peptidyl-prolyl cis-trans isomerase A, N-terminally processed	Ppia
Pygm	Glycogen phosphorylase, muscle form	0.000465653	5.99974	20.9104	20.6164	22.5672	20.2703	22.2707	20.341	22.5465	24.0008	23.773	23.8849	24.7903	23.4897	23.2338	21.4286	22.4106	20.4318	21.6259	22.278	Acetylation;Allostericenzyme;Carbohydratemetabolism;Completeproteome;Glycogenmetabolism;Glycosyltransferase;Nucleotide-binding;Phosphoprotein;Pyridoxalphosphate;Referenceproteome;Transferase			+	24h C.albicans_PBS	23	23	17	34.9	34.9	27.4	97.285	0	323.31	6809300000	489	0.652962	0.54791	0.738764	1.30126	3.33194	0.0247892	2.5849	5.0976	Q9WUB3	Q9WUB3	Glycogen phosphorylase, muscle form	Pygm
Ctsz	Cathepsin Z	0.271157	5.94802	18.2331	14.6022	21.0554	22.4063	13.9858	15.0579	16.6493	22.6697	13.5168	21.8795	22.7044	23.3554	16.5988	14.7069	22.4038	24.6589	15.3297	14.5283	Completeproteome;Disulfidebond;Glycoprotein;Hydrolase;Lysosome;Protease;Referenceproteome;Signal;Thiolprotease;Zymogen					3	3	3	16	16	16	33.996	0	216.09	269710000	39	0.076217	0.945939	0.480947	0.208478	0.56678	0.765143	2.57241	1.16474	Q9WUU7	Q9WUU7	Cathepsin Z	Ctsz
Cd53	Leukocyte surface antigen CD53	0.0472295	5.88328	15.5604	14.7216	15.6762	13.0168	13.8478	15.5315	14.3826	20.8421	16.6346	19.973	15.9148	15.947	21.6851	15.3005	21.0629	15.3267	15.5744	13.6503	Celljunction;Cellmembrane;Completeproteome;Glycoprotein;Membrane;Referenceproteome;Transmembrane;Transmembranehelix					1	1	1	11	11	11	24.164	0.0067764	3.1909	18343000	7	0.875703	0.409307	2.37428	1.6348	1.32579	0.365868	2.55662	2.26173	Q61451	Q61451	Leukocyte surface antigen CD53	Cd53
Tpp1	Tripeptidyl-peptidase 1	0.249937	5.74452	21.6039	22.2664	15.1933	21.3317	13.1121	13.9307	22.7717	15.0355	21.4556	20.7001	21.5453	21.0631	21.9022	22.82	21.6476	21.0064	20.9872	21.2905	Autocatalyticcleavage;Calcium;Completeproteome;Disulfidebond;Glycoprotein;Hydrolase;Lysosome;Metal-binding;Protease;Referenceproteome;Serineprotease;Signal;Zymogen					4	4	4	14.2	14.2	14.2	61.341	0	87.864	644310000	86	1.20947	0.255398	3.70265	2.10329	0.602169	0.753067	2.52219	1.22143	O89023	O89023	Tripeptidyl-peptidase 1	Tpp1
Serpina3n	Serine protease inhibitor A3N	1.49033e-05	5.58563	26.6983	27.8391	26.6351	26.3229	26.4887	26.574	30.0764	28.5538	29.2152	29.3319	29.5614	28.7096	29.1447	29.4481	28.9676	29.9666	29.8027	29.51	3D-structure;Acutephase;Completeproteome;Glycoprotein;Proteaseinhibitor;Referenceproteome;Secreted;Serineproteaseinhibitor;Signal	+	72h C.albicans_PBS	+	24h C.albicans_PBS	35	28	24	72.7	54.5	45.5	46.717	0	323.31	954380000000	6154	5.80635	0.000202154	2.71364	10.0192	4.82672	0.00337188	2.48172	7.78697	Q91WP6	Q91WP6	Serine protease inhibitor A3N	Serpina3n
Stip1	Stress-induced-phosphoprotein 1	0.148223	5.49527	14.2522	12.5692	20.9278	14.7968	14.5587	14.2535	14.3162	20.9538	20.0374	18.0997	16.8227	15.8776	16.6685	16.5105	16.1612	13.5044	15.7931	17.7515	Acetylation;Completeproteome;Cytoplasm;Directproteinsequencing;Nucleus;Phosphoprotein;Referenceproteome;Repeat;TPRrepeat					5	5	5	13.1	13.1	13.1	62.581	0.0032503	4.9884	85492000	18	0.268385	0.822293	0.838514	0.636043	0.829085	0.623915	2.45819	1.56683	Q60864	Q60864	Stress-induced-phosphoprotein 1	Stip1
Arpc3	Actin-related protein 2/3 complex subunit 3	0.0739093	5.48673	18.2154	12.8586	17.2541	16.3241	12.3731	15.1559	15.2474	20.0234	18.4824	18.8226	18.5452	15.7958	19.712	14.5216	20.1817	18.5131	15.5453	13.4088	Acetylation;Actin-binding;Cellprojection;Completeproteome;Cytoplasm;Cytoskeleton;Directproteinsequencing;Phosphoprotein;Referenceproteome					2	2	2	13.5	13.5	13.5	20.524	0.0059465	3.5019	38180000	14	0.507535	0.650287	1.6169	1.06762	1.1313	0.448912	2.45595	1.99575	Q9JM76	Q9JM76	Actin-related protein 2/3 complex subunit 3	Arpc3
Grn	Granulins;Acrogranin;Granulin-1;Granulin-2;Granulin-3;Granulin-4;Granulin-5;Granulin-6;Granulin-7	0.0338405	5.3052	15.0568	21.7148	20.4485	20.0417	20.1705	20.6155	22.415	21.5793	21.301	22.1027	22.6867	22.4075	22.8171	23.2502	22.8095	23.8528	23.7609	23.6706	Completeproteome;Cytokine;Directproteinsequencing;Disulfidebond;Glycoprotein;Referenceproteome;Repeat;Secreted;Signal	+	72h C.albicans_PBS			10	10	10	36.7	36.7	36.7	63.458	0	176.2	4839500000	473	2.44621	0.0356304	3.68556	3.78386	1.47056	0.30582	2.40741	2.45716	P28798	P28798	Granulins;Acrogranin;Granulin-1;Granulin-2;Granulin-3;Granulin-4;Granulin-5;Granulin-6;Granulin-7	Grn
Ihh	Indian hedgehog protein;Indian hedgehog protein N-product;Indian hedgehog protein C-product	0.159699	5.2601	15.4426	21.0046	20.8522	14.8124	13.95	20.3026	21.3644	19.7898	22.5504	20.8157	19.3922	16.8224	22.3309	22.1106	19.3087	13.4552	19.3438	21.4127	Autocatalyticcleavage;Calcium;Cellmembrane;Completeproteome;Developmentalprotein;Glycoprotein;Hydrolase;Lipoprotein;Membrane;Metal-binding;Palmitate;Protease;Referenceproteome;Secreted;Signal;Zinc					3	3	3	19.2	19.2	19.2	45.484	0	23.549	123520000	41	0.472783	0.674849	1.93294	1.00919	0.796698	0.645213	2.39509	1.51911	P97812	P97812	Indian hedgehog protein;Indian hedgehog protein N-product;Indian hedgehog protein C-product	Ihh
Serpinb1a	Leukocyte elastase inhibitor A	0.0257252	5.02507	13.5608	14.6638	14.2514	18.0899	16.9003	16.9036	18.2588	19.4389	18.621	17.7537	18.4325	15.8399	19.1583	17.0289	19.8814	14.9441	15.8369	13.6435	Completeproteome;Cytoplasm;Directproteinsequencing;Proteaseinhibitor;Referenceproteome;Serineproteaseinhibitor					4	4	4	12.4	12.4	12.4	42.574	0.0032397	4.9057	63895000	20	0.368603	0.75876	1.02056	0.826216	1.58964	0.255838	2.32914	2.61711	Q9D154;Q8VHP7	Q9D154	Leukocyte elastase inhibitor A	Serpinb1a
Prg4	Proteoglycan 4;Proteoglycan 4 C-terminal part	0.000106086	4.99616	18.335	19.8382	19.3413	18.3082	18.427	18.8752	21.9158	20.3903	21.6019	21.2862	21.5653	20.2904	22.7476	22.1618	22.6014	23.3535	22.5813	23.2225	Alternativesplicing;Completeproteome;Disulfidebond;Glycoprotein;Proteoglycan;Referenceproteome;Repeat;Secreted;Signal	+	72h C.albicans_PBS	+	24h C.albicans_PBS	6	6	6	10.2	10.2	10.2	115.99	0	136.96	4667200000	254	6.71589	4.35689e-05	3.92384	12.5438	3.97434	0.00813884	2.32082	6.1659	Q9JM99	Q9JM99	Proteoglycan 4;Proteoglycan 4 C-terminal part	Prg4
Tagln2	Transgelin-2	0.063454	4.99126	15.7373	19.7841	15.5482	19.8838	15.5744	14.9598	16.8684	21.3332	19.2377	20.1811	18.9074	18.8763	20.8734	18.9474	20.5586	15.3358	18.7991	15.3737	Acetylation;Completeproteome;Directproteinsequencing;Phosphoprotein;Referenceproteome					3	3	3	21.1	21.1	21.1	22.395	0	9.3887	201630000	44	0.483807	0.668273	1.40006	1.02785	1.19754	0.41613	2.31941	2.08694	Q9WVA4	Q9WVA4	Transgelin-2	Tagln2
Flnb	Filamin-B	0.0529186	4.92737	17.6275	14.4574	16.4022	15.5464	13.7418	16.2125	15.7852	19.4486	19.4545	18.7214	19.658	14.725	22.7472	16.2823	20.9706	12.3688	16.114	15.9981	Acetylation;Actin-binding;Completeproteome;Cytoplasm;Cytoskeleton;Isopeptidebond;Phosphoprotein;Referenceproteome;Repeat;Ublconjugation					24	23	23	18.6	18.2	18.2	277.82	0	102.68	347420000	80	0.504032	0.651042	1.74885	1.06178	1.27639	0.386921	2.30082	2.19464	Q80X90	Q80X90	Filamin-B	Flnb
Ran	GTP-binding nuclear protein Ran	0.126594	4.91255	14.8885	21.3927	22.0167	20.5325	16.9514	15.9898	18.3962	22.0591	21.9467	22.0583	20.8336	20.2565	22.5296	21.1855	21.3127	14.329	14.8823	15.2676	Acetylation;Cellcycle;Celldivision;Completeproteome;Cytoplasm;Directproteinsequencing;GTP-binding;Isopeptidebond;Mitosis;Nucleotide-binding;Nucleus;Proteintransport;Referenceproteome;Transport;Ublconjugation					4	4	4	20.8	20.8	20.8	24.423	0	20.095	668650000	73	0.0689908	0.948838	-0.377488	-0.18999	0.897587	0.575631	2.29647	1.66644	P62827;Q61820	P62827	GTP-binding nuclear protein Ran	Ran
Eif4a1	Eukaryotic initiation factor 4A-I	0.210635	4.83731	18.4487	13.8832	19.7623	17.4843	12.3898	12.3025	15.5615	21.0688	20.4757	19.2517	16.3917	15.1666	19.6391	18.9705	18.9297	14.6173	15.347	14.6746	Acetylation;ATP-binding;Completeproteome;Helicase;Hydrolase;Initiationfactor;Nucleotide-binding;Phosphoprotein;Proteinbiosynthesis;Referenceproteome;RNA-binding					3	3	2	12.3	12.3	9.9	46.153	0.0032644	5.0722	74604000	27	0.354259	0.766244	1.31791	0.799957	0.67647	0.736733	2.2742	1.33765	P60843	P60843	Eukaryotic initiation factor 4A-I	Eif4a1
Hpd	4-hydroxyphenylpyruvate dioxygenase	0.228109	4.79029	18.8622	23.4449	25.3502	22.8968	16.1795	15.6542	21.8685	23.8977	23.3325	20.2402	23.9937	22.6159	23.9971	24.8727	24.314	13.9057	12.6755	15.0997	Acetylation;Completeproteome;Cytoplasm;Dioxygenase;Iron;Membrane;Metal-binding;Oxidoreductase;Phenylalaninecatabolism;Phosphoprotein;Polymorphism;Referenceproteome;Tyrosinecatabolism					11	11	11	44.8	44.8	44.8	45.054	0	323.31	6317300000	203	0.171252	0.902168	-1.25386	-0.433098	0.641857	0.753067	2.26011	1.28395	P49429	P49429	4-hydroxyphenylpyruvate dioxygenase	Hpd
Gbe1	1,4-alpha-glucan-branching enzyme	0.43504	4.74993	24.0732	22.836	25.3353	14.6667	12.3625	16.5931	23.2711	22.3726	23.0994	13.422	23.8594	23.3298	22.6476	24.0908	22.6651	22.6771	15.7859	23.2064	Acetylation;Completeproteome;Glycogenbiosynthesis;Glycogenstoragedisease;Glycosyltransferase;Phosphoprotein;Referenceproteome;Transferase					8	8	8	21.2	21.2	21.2	80.363	0	124.65	668410000	71	0.465007	0.684014	2.53432	0.995952	0.361471	0.849635	2.24791	0.813195	Q9D6Y9	Q9D6Y9	1,4-alpha-glucan-branching enzyme	Gbe1
Adh1	Alcohol dehydrogenase 1	0.312142	4.6076	19.75	24.7133	26.5461	24.3014	16.0825	15.4253	21.2224	25.6872	24.4015	21.1259	23.846	23.7597	24.9625	26.4951	24.7572	21.5662	13.5788	21.8329	Acetylation;Completeproteome;Cytoplasm;Metal-binding;NAD;Oxidoreductase;Referenceproteome;Zinc					10	10	10	48	48	48	39.771	0	323.31	16064000000	519	0.153142	0.912773	1.06232	0.392614	0.505648	0.781625	2.20402	1.06447	P00329	P00329	Alcohol dehydrogenase 1	Adh1
Ahcy	Adenosylhomocysteinase	0.365076	4.57854	17.5331	23.7947	25.5494	23.4232	17.2232	12.059	20.6151	24.1794	23.3865	18.0985	23.3441	23.1281	23.0272	24.4291	23.9408	19.2576	15.0306	20.2693	Acetylation;Completeproteome;Cytoplasm;Hydrolase;NAD;One-carbonmetabolism;Referenceproteome					16	16	16	65	65	65	47.688	0	323.31	6111800000	401	0.162637	0.911891	1.06203	0.413959	0.437616	0.818314	2.19489	0.948823	P50247	P50247	Adenosylhomocysteinase	Ahcy
Colec11	Collectin-11	0.133538	4.47205	12.141	15.5778	20.0053	19.3666	19.5811	19.7198	19.6918	20.3931	19.8406	20.6243	19.6516	19.1557	20.1562	20.5053	19.9181	13.7496	19.8165	17.8106	Alternativesplicing;Calcium;Coiledcoil;Collagen;Completeproteome;Developmentalprotein;Disulfidebond;Lectin;Mannose-binding;Referenceproteome;Secreted;Signal					3	3	3	16.9	16.9	16.9	28.989	0	85.725	242170000	75	0.227183	0.860287	0.927457	0.552597	0.874394	0.589523	2.16094	1.6329	Q3SXB8	Q3SXB8	Collectin-11	Colec11
Glud1	Glutamate dehydrogenase 1, mitochondrial	0.163905	4.41868	13.4157	12.7728	19.7212	13.8015	13.4125	15.5527	15.481	20.9046	16.0953	15.3377	15.0983	18.6212	19.0522	14.5961	20.7882	14.5733	14.0681	13.3947	Acetylation;ADP-ribosylation;ATP-binding;Completeproteome;Directproteinsequencing;GTP-binding;Mitochondrion;NADP;Nucleotide-binding;Oxidoreductase;Phosphoprotein;Referenceproteome;Transitpeptide					7	7	7	23.7	23.7	23.7	61.336	0	20.717	80788000	15	0.350707	0.768131	1.29937	0.793409	0.785408	0.655718	2.14362	1.50237	P26443	P26443	Glutamate dehydrogenase 1, mitochondrial	Glud1
Lcp1	Plastin-2	0.0781363	4.30324	18.3932	18.5623	20.261	18.7341	15.6329	13.9972	17.587	21.0341	20.906	19.5771	19.4943	19.6148	19.9298	19.1642	20.5102	19.3666	15.1516	19.7983	Acetylation;Actin-binding;Calcium;Celljunction;Cellmembrane;Cellprojection;Completeproteome;Cytoplasm;Cytoskeleton;Directproteinsequencing;Membrane;Metal-binding;Phosphoprotein;Referenceproteome;Repeat					11	11	8	26.6	26.6	21.7	70.148	0	55.922	340800000	128	0.544395	0.62271	1.39002	1.12839	1.10715	0.459509	2.10542	1.96231	Q61233	Q61233	Plastin-2	Lcp1
Ly86	Lymphocyte antigen 86	0.239022	4.27466	21.4662	21.6045	17.1591	11.5951	21.5572	21.3536	20.3379	21.3524	21.4243	21.4466	21.5133	21.236	21.3364	21.2824	20.5487	20.4873	15.8612	21.3335	3D-structure;Completeproteome;Directproteinsequencing;Disulfidebond;Glycoprotein;Immunity;Inflammatoryresponse;Innateimmunity;Referenceproteome;Secreted;Signal					2	2	2	19.1	19.1	19.1	17.811	0	8.538	199260000	48	0.222324	0.861913	1.01897	0.542518	0.621563	0.753067	2.09581	1.25211	O88188	O88188	Lymphocyte antigen 86	Ly86
Ngp	Neutrophilic granule protein	0.24061	4.26168	15.9651	19.4202	15.4277	14.2855	14.7304	16.6241	21.1064	17.2027	13.0358	21.4505	21.3192	14.887	22.2085	20.5549	20.2983	20.8911	16.5908	20.4347	Completeproteome;Directproteinsequencing;Disulfidebond;Proteaseinhibitor;Referenceproteome;Secreted;Signal;Thiolproteaseinhibitor;Tumorsuppressor	+	72h C.albicans_PBS			1	1	1	12.6	12.6	12.6	19.331	0.00501	3.6715	307590000	49	2.45997	0.0352992	4.08753	3.8032	0.618687	0.753067	2.09142	1.24758	O08692	O08692	Neutrophilic granule protein	Ngp
Gstt3		0.387163	4.2561	15.8454	20.7157	23.0101	13.6479	13.4911	13.0726	20.0506	21.7954	20.9944	12.809	21.4309	15.2398	16.481	14.6146	16.6234	14.09	14.9666	15.0499	Completeproteome;Proteomicsidentification;Referenceproteome;Transferase					5	5	5	45.6	45.6	45.6	27.403	0	232.04	271920000	25	0.325594	0.784768	-1.32623	-0.746579	0.412106	0.833355	2.08953	0.904181	Q99L20	Q99L20		Gstt3
Ftl1	Ferritin light chain 1;Ferritin light chain 2	0.29873	4.19041	15.5066	18.8476	22.9427	14.5311	14.8046	14.6191	14.5479	20.6086	21.621	15.3099	20.8472	20.7197	21.53	19.7913	14.6098	16.9344	14.0465	13.6807	3D-structure;Completeproteome;Directproteinsequencing;Iron;Ironstorage;Metal-binding;Referenceproteome					3	3	3	30.1	30.1	30.1	20.802	0	29.934	489510000	61	0.0197388	0.985983	-0.109837	-0.05713	0.524721	0.767639	2.06709	1.0961	P29391;P49945	P29391;P49945	Ferritin light chain 1;Ferritin light chain 2	Ftl1
Cep83	Centrosomal protein of 83 kDa	0.224674	4.18247	13.5409	15.005	15.704	12.3105	13.9242	15.4215	13.3829	15.8567	15.5545	14.1776	23.6362	15.6842	14.5464	14.5787	22.9111	22.9238	13.1378	14.809	Alternativesplicing;Ciliumbiogenesis/degradation;Coiledcoil;Completeproteome;Cytoplasm;Cytoskeleton;Referenceproteome					1	1	1	2.2	2.2	2.2	81.997	0.0058537	3.2843	203580000	4	0.770671	0.468364	2.83344	1.48043	0.648448	0.753067	2.06436	1.29423	Q9D5R3	Q9D5R3	Centrosomal protein of 83 kDa	Cep83
Scgb2b20	Secretoglobin family 2B member 20	0.255655	4.13252	12.7488	17.4075	13.8519	14.6586	12.7136	16.0108	24.1385	15.6303	15.2474	15.5281	14.6498	14.4791	15.9221	13.7741	21.8226	16.2088	16.3388	13.0967	Allergen;Completeproteome;Glycoprotein;Referenceproteome;Secreted;Signal					1	1	1	15.2	15.2	15.2	12.589	0	13.952	38964000	24	0.532887	0.629403	1.62865	1.10954	0.592346	0.753067	2.04702	1.20579	Q9JI02	Q9JI02	Secretoglobin family 2B member 20	Scgb2b20
Hgd	Homogentisate 1,2-dioxygenase	0.456684	4.11902	14.9408	22.72	24.5797	21.9338	11.95	12.5358	17.941	23.3361	21.632	14.7757	22.4892	20.7399	21.6024	24.1279	23.8201	13.5139	11.8951	15.7126	Acetylation;Completeproteome;Dioxygenase;Directproteinsequencing;Iron;Metal-binding;Oxidoreductase;Phenylalaninecatabolism;Referenceproteome;Tyrosinecatabolism					15	15	15	59.8	59.8	59.8	49.959	0	323.31	4364700000	280	0.037156	0.977333	0.335337	0.105581	0.340385	0.86884	2.0423	0.774276	O09173	O09173	Homogentisate 1,2-dioxygenase	Hgd
Psmb5	Proteasome subunit beta type-5	0.0981914	4.11744	15.0065	13.0763	16.4071	12.7579	13.1762	16.0225	18.5307	19.211	13.9897	16.5363	13.8795	16.5496	18.137	19.4022	18.9565	17.5988	15.0301	14.1647	3D-structure;Completeproteome;Cytoplasm;Directproteinsequencing;Hydrolase;Nucleus;Protease;Proteasome;Referenceproteome;Threonineprotease;Zymogen					3	3	3	17.8	17.8	17.8	28.532	0	6.829	71786000	33	1.55254	0.151106	2.80715	2.56731	1.00793	0.522725	2.04175	1.82364	O55234	O55234	Proteasome subunit beta type-5	Psmb5
Isg15	Ubiquitin-like protein ISG15	0.280863	4.08069	14.5878	17.8791	20.9979	15.5289	14.4305	14.8865	13.5704	22.4439	21.1978	19.6568	18.7207	14.894	19.3301	17.902	20.1262	16.446	16.3455	19.6367	Antiviraldefense;Completeproteome;Cytoplasm;Directproteinsequencing;Disulfidebond;Isopeptidebond;Referenceproteome;Repeat;Secreted;S-nitrosylation;Ublconjugationpathway					3	3	3	34.8	34.8	34.8	17.897	0	60.705	264470000	48	0.801234	0.452984	1.91263	1.52582	0.551505	0.765143	2.02881	1.13998	Q64339	Q64339	Ubiquitin-like protein ISG15	Isg15
Aldoa	Fructose-bisphosphate aldolase A	0.0966399	4.05702	23.6186	24.6249	24.3315	23.8761	22.6386	17.7938	23.2392	25.8092	25.2913	24.9573	25.1025	24.6065	24.6059	22.3058	24.3059	19.141	13.9088	23.6051	Acetylation;Completeproteome;Cytoplasm;Directproteinsequencing;Glycolysis;Lyase;Phosphoprotein;Referenceproteome;Schiffbase					11	11	9	55.2	55.2	47.5	39.355	0	323.31	16356000000	694	0.330981	0.782985	-1.50183	-0.756706	1.01484	0.522725	2.02042	1.83338	P05064	P05064	Fructose-bisphosphate aldolase A	Aldoa
Ap2a2	AP-2 complex subunit alpha-2	0.405297	4.04877	13.2998	22.9492	15.5368	14.0946	13.7096	17.0244	15.2936	24.9049	22.4113	15.5519	14.6034	15.9543	25.0725	24.2777	25.6753	14.6142	14.4902	15.9603	3D-structure;Cellmembrane;Coatedpit;Completeproteome;Endocytosis;Lipid-binding;Membrane;Phosphoprotein;Proteintransport;Referenceproteome;Transport					8	8	5	16.2	16.2	11.5	104.02	0	14.13	2195200000	22	0.752233	0.477946	3.91261	1.45284	0.392227	0.842963	2.01748	0.868855	P17427	P17427	AP-2 complex subunit alpha-2	Ap2a2
Cbr1	Carbonyl reductase [NADPH] 1	0.270448	4.04043	13.7612	17.1655	20.3678	14.1835	13.6163	13.3842	13.2786	20.6796	19.8852	16.6408	19.8251	14.2561	19.3977	19.9096	19.2654	15.2292	13.949	15.2323	Acetylation;Completeproteome;Cytoplasm;Directproteinsequencing;NADP;Oxidoreductase;Referenceproteome					3	3	3	20.6	20.6	20.6	30.641	0	33.669	113040000	26	0.536247	0.627526	1.75081	1.11506	0.567917	0.765143	2.01451	1.16658	P48758	P48758	Carbonyl reductase [NADPH] 1	Cbr1
Ldhb	L-lactate dehydrogenase B chain	0.0237098	4.01998	16.2607	19.6997	18.3781	18.3073	18.0881	14.7728	19.4433	20.3451	20.093	18.9636	19.612	19.0929	19.1084	17.4705	20.0528	15.364	15.192	18.0326	Acetylation;Completeproteome;Cytoplasm;Directproteinsequencing;NAD;Oxidoreductase;Phosphoprotein;Referenceproteome					3	3	3	12.6	12.6	12.6	36.572	0	47.86	226660000	63	0.0152383	0.985983	-0.0477406	-0.0443213	1.62507	0.253863	2.00719	2.66464	P16125	P16125	L-lactate dehydrogenase B chain	Ldhb
Lbp	Lipopolysaccharide-binding protein	2.12771e-05	3.97781	25.3199	26.5248	25.0301	24.995	25.6474	24.9663	27.4798	27.3518	27.2762	27.194	27.8742	27.2593	27.3798	27.6692	27.8102	28.0959	27.7023	27.6207	3D-structure;Antibiotic;Antimicrobial;Completeproteome;Disulfidebond;Glycoprotein;Immunity;Innateimmunity;Lipidtransport;Referenceproteome;Secreted;Signal;Transport	+	72h C.albicans_PBS	+	24h C.albicans_PBS	17	17	17	63.6	63.6	63.6	53.055	0	323.31	44130000000	1470	5.24831	0.000459987	2.29911	8.69334	4.67209	0.00361344	1.99197	7.47306	Q61805	Q61805	Lipopolysaccharide-binding protein	Lbp
Bpgm	Bisphosphoglycerate mutase	0.400093	3.92564	22.7942	22.9511	23.4175	20.9438	16.4548	13.5303	14.6096	24.032	23.8691	23.6499	22.129	23.6398	23.6337	21.1733	22.9058	13.4673	14.1252	22.8324	Acetylation;Completeproteome;Glycolysis;Hydrolase;Isomerase;Phosphoprotein;Referenceproteome					5	5	5	41.3	41.3	41.3	29.978	0	183.08	2573200000	95	0.0458032	0.969069	-0.325672	-0.129013	0.397839	0.841244	1.97293	0.878878	P15327	P15327	Bisphosphoglycerate mutase	Bpgm
Gsta3	Glutathione S-transferase A3	0.430879	3.91439	14.8815	22.1158	25.1021	22.2553	13.5453	15.2902	19.6383	24.5534	22.9555	15.0235	21.9047	20.9276	22.2848	24.2367	23.0367	15.2879	15.2313	15.4686	Acetylation;Completeproteome;Cytoplasm;Directproteinsequencing;Referenceproteome;Transferase					3	3	3	26.7	26.7	26.7	25.36	0	86.316	3084900000	85	0.052741	0.965592	0.392627	0.147533	0.365645	0.847708	1.96879	0.820824	P30115;P13745;P10648	P30115	Glutathione S-transferase A3	Gsta3
Pcsk9	Proprotein convertase subtilisin/kexin type 9	0.285779	3.91398	19.0415	14.0406	19.7986	13.3274	18.5742	19.4041	21.7407	19.6992	20.8796	13.135	19.4916	21.0521	21.3289	16.7418	19.8302	20.9978	22.1366	20.8438	Apoptosis;Autocatalyticcleavage;Calcium;Cholesterolmetabolism;Completeproteome;Cytoplasm;Disulfidebond;Endoplasmicreticulum;Endosome;Glycoprotein;Golgiapparatus;Hydrolase;Lipidmetabolism;Lysosome;Phosphoprotein;Protease;Referenceproteome;Secreted;Serineprotease;Signal;Steroidmetabolism;Sterolmetabolism;Sulfation;Zymogen					9	9	9	23.3	23.3	23.3	74.822	0	236.88	403860000	84	1.19872	0.258495	2.94877	2.08855	0.54397	0.765143	1.96864	1.12769	Q80W65	Q80W65	Proprotein convertase subtilisin/kexin type 9	Pcsk9
Aldh1l1	Cytosolic 10-formyltetrahydrofolate dehydrogenase	0.468323	3.89332	15.424	22.5605	25.5357	23.324	11.4205	14.5766	19.365	23.9368	21.3504	15.9485	22.6004	21.4062	22.8444	23.7962	23.7457	17.5337	13.1344	17.5436	Acetylation;Completeproteome;Cytoplasm;NADP;One-carbonmetabolism;Oxidoreductase;Phosphopantetheine;Phosphoprotein;Referenceproteome					29	29	28	55.5	55.5	54.7	98.708	0	323.31	11344000000	655	0.124473	0.926375	0.959458	0.326461	0.329454	0.86884	1.961	0.753841	Q8R0Y6	Q8R0Y6	Cytosolic 10-formyltetrahydrofolate dehydrogenase	Aldh1l1
Plxnd1	Plexin-D1	0.120248	3.86363	16.3732	14.8664	21.5394	20.5295	20.2023	20.8808	20.7512	20.217	21.4253	20.7439	21.0124	21.9415	14.2455	14.9948	14.4386	21.1387	18.8987	13.6431	Angiogenesis;Cellmembrane;Completeproteome;Developmentalprotein;Disulfidebond;Glycoprotein;Membrane;Receptor;Referenceproteome;Repeat;Signal;Transmembrane;Transmembranehelix					1	1	1	1.3	1.3	1.3	211.61	0	16.307	43337000	35	0.916244	0.388237	-2.83868	-1.69328	0.919922	0.572179	1.94996	1.69856	Q3UH93	Q3UH93	Plexin-D1	Plxnd1
Prelp	Prolargin	0.377326	3.79112	14.5204	23.1132	19.9088	13.0686	20.5499	15.0318	19.9072	22.5017	22.7319	20.956	15.5402	16.0914	23.1595	22.8021	23.7122	22.6835	21.3255	20.5742	Completeproteome;Disulfidebond;Extracellularmatrix;Glycoprotein;Leucine-richrepeat;Referenceproteome;Repeat;Secreted;Signal					6	6	6	23.5	23.5	23.5	43.292	0	50.292	482970000	87	1.67446	0.126967	4.67739	2.73089	0.423283	0.824832	1.92262	0.923833	Q9JK53	Q9JK53	Prolargin	Prelp
Iglc2	Ig lambda-2 chain C region	0.184388	3.7118	15.504	15.4017	16.3196	13.0004	14.0948	16.4707	15.536	15.0666	21.1436	13.7881	16.43	20.1797	13.0228	14.7383	19.5359	13.4642	14.6277	16.2093	3D-structure;Completeproteome;Directproteinsequencing;Disulfidebond;ImmunoglobulinCregion;Immunoglobulindomain;Referenceproteome					3	3	2	51.9	51.9	32.7	11.254	0	7.7204	146750000	22	0.0427846	0.97275	0.134458	0.120878	0.734266	0.701141	1.89212	1.42579	P01844	P01844	Ig lambda-2 chain C region	Iglc2
Csf2ra	Granulocyte-macrophage colony-stimulating factor receptor subunit alpha	0.213985	3.70797	16.5108	13.7023	19.6054	16.0213	16.1486	19.1372	15.0728	21.0915	20.0031	20.2733	15.476	20.5529	20.7226	18.4746	21.0641	16.7895	21.2361	20.3416	Completeproteome;Glycoprotein;Membrane;Receptor;Referenceproteome;Signal;Transmembrane;Transmembranehelix					2	2	2	11.6	11.6	11.6	41.768	0.0032293	4.7795	31969000	36	1.53041	0.154408	2.91714	2.5376	0.669616	0.74198	1.89063	1.32708	Q00941	Q00941	Granulocyte-macrophage colony-stimulating factor receptor subunit alpha	Csf2ra
Ctsl	Cathepsin L1;Cathepsin L1 heavy chain;Cathepsin L1 light chain	0.298611	3.69746	14.7274	24.7246	25.366	22.8047	23.4478	25.275	23.953	25.9349	25.1718	24.8414	25.1545	22.6091	25.9203	25.5036	24.6158	25.8195	25.8463	24.9739	3D-structure;Completeproteome;Directproteinsequencing;Disulfidebond;Glycoprotein;Hydrolase;Lysosome;Protease;Referenceproteome;Signal;Thiolprotease;Zymogen					5	5	5	27.8	27.8	27.8	37.547	0	58.405	2434600000	139	0.874228	0.409307	2.7223	1.63267	0.524894	0.767639	1.88653	1.09638	P06797	P06797	Cathepsin L1;Cathepsin L1 heavy chain;Cathepsin L1 light chain	Ctsl
Pgk1	Phosphoglycerate kinase 1	0.112034	3.66173	18.4576	21.6511	23.5063	21.7626	18.7414	17.9484	21.6613	24.1095	23.513	21.5322	21.9927	20.4938	27.7936	21.5066	23.0431	20.0297	21.0942	19.8046	3D-structure;Acetylation;ATP-binding;Completeproteome;Cytoplasm;Directproteinsequencing;Glycolysis;Kinase;Nucleotide-binding;Phosphoprotein;Referenceproteome;Transferase					12	12	10	46	46	38.1	44.55	0	260.77	1437200000	151	0.604301	0.576713	1.86741	1.22481	0.950649	0.557094	1.87252	1.74248	P09411	P09411	Phosphoglycerate kinase 1	Pgk1
Glycam1	Glycosylation-dependent cell adhesion molecule 1	0.190655	3.63853	14.481	16.4593	19.6925	14.0301	16.1212	21.4604	17.4368	20.0676	18.0291	17.857	19.1104	20.9235	18.5705	17.2495	18.9437	14.7346	20.8207	20.3205	Celladhesion;Cellmembrane;Completeproteome;Directproteinsequencing;Glycoprotein;Membrane;Phosphoprotein;Referenceproteome;Signal					1	1	1	11.9	11.9	11.9	16.209	0	107.83	346420000	77	0.42649	0.717426	1.39919	0.929445	0.719751	0.709748	1.86336	1.40383	Q02596	Q02596	Glycosylation-dependent cell adhesion molecule 1	Glycam1
Ubc	Polyubiquitin-C;Ubiquitin;Ubiquitin-related 1;Ubiquitin-related 2;Polyubiquitin-B;Ubiquitin;Ubiquitin-40S ribosomal protein S27a;Ubiquitin;40S ribosomal protein S27a;Ubiquitin-60S ribosomal protein L40;Ubiquitin;60S ribosomal protein L40	0.297159	3.5892	20.537	20.9188	22.2563	22.2868	13.1022	18.5172	18.8929	24.2495	23.3825	22.4084	19.81	19.9369	21.1325	20.3561	21.0713	19.0676	16.9309	19.963	3D-structure;Acetylation;Completeproteome;Cytoplasm;Isopeptidebond;Metal-binding;Methylation;Nucleus;Phosphoprotein;Referenceproteome;Repeat;Ribonucleoprotein;Ribosomalprotein;Ublconjugation;Zinc;Zinc-finger					1	1	1	19.6	19.6	19.6	82.549	0	93.832	820980000	85	0.0338962	0.979453	0.150517	0.0966431	0.527011	0.767639	1.84366	1.09987	P0CG50;P0CG49;P62983;P62984	P0CG50;P0CG49;P62983;P62984	Polyubiquitin-C;Ubiquitin;Ubiquitin-related 1;Ubiquitin-related 2;Polyubiquitin-B;Ubiquitin;Ubiquitin-40S ribosomal protein S27a;Ubiquitin;40S ribosomal protein S27a;Ubiquitin-60S ribosomal protein L40;Ubiquitin;60S ribosomal protein L40	Ubc
Gulo	L-gulonolactone oxidase	0.401458	3.5884	20.7347	14.6943	14.683	12.6695	14.7265	13.0035	14.8024	13.8914	14.6931	22.3543	13.437	22.3934	21.0913	16.207	14.4797	15.0675	15.1687	13.9708	Ascorbatebiosynthesis;Completeproteome;Directproteinsequencing;Endoplasmicreticulum;FAD;Flavoprotein;Membrane;Microsome;Oxidoreductase;Referenceproteome;Transmembrane;Transmembranehelix					4	4	4	15.5	15.5	15.5	50.478	0.0042918	4.7267	73247000	8	0.23628	0.849488	0.912234	0.571329	0.39636	0.841244	1.84334	0.87624	P58710	P58710	L-gulonolactone oxidase	Gulo
Gstm1	Glutathione S-transferase Mu 1	0.318024	3.57981	19.5473	23.8631	25.395	23.4881	19.1787	14.5542	22.2226	25.3545	23.5026	21.2766	23.1336	21.5759	23.8681	24.2671	24.262	19.5637	14.3428	20.8467	Completeproteome;Cytoplasm;Directproteinsequencing;Referenceproteome;Transferase					4	4	2	26.1	26.1	11	25.97	0	306.7	5173400000	200	0.0286131	0.980628	0.187306	0.0820327	0.49754	0.781625	1.83988	1.05093	P10649	P10649	Glutathione S-transferase Mu 1	Gstm1
Ak2	Adenylate kinase 2, mitochondrial;Adenylate kinase 2, mitochondrial, N-terminally processed	0.287534	3.57752	13.7546	13.8825	20.2902	13.9895	12.5615	19.8693	16.4428	19.5218	18.5297	16.3103	19.9658	14.6109	19.4532	18.7052	20.6975	13.2603	15.2593	14.8137	Acetylation;Alternativesplicing;ATP-binding;Completeproteome;Directproteinsequencing;Disulfidebond;Kinase;Mitochondrion;Nucleotide-binding;Phosphoprotein;Referenceproteome;Transferase					6	6	6	43.9	43.9	43.9	26.468	0	9.8805	100940000	27	0.304439	0.797099	1.30693	0.706363	0.54131	0.765143	1.83896	1.12335	Q9WTP6	Q9WTP6	Adenylate kinase 2, mitochondrial;Adenylate kinase 2, mitochondrial, N-terminally processed	Ak2
Capg	Macrophage-capping protein	0.231054	3.5759	13.1854	13.9424	11.656	18.5362	16.0451	16.5827	14.3775	20.2343	19.4941	16.6488	15.1572	15.0658	15.3697	15.1435	13.8768	14.905	15.216	21.1374	Acetylation;Actin-binding;Actincapping;Completeproteome;Cytoplasm;Directproteinsequencing;Nucleus;Phosphoprotein;Referenceproteome;Repeat;Secreted					1	1	1	3.7	3.7	3.7	39.24	0.0032468	4.9607	53579000	11	0.271841	0.82148	0.950083	0.642887	0.636287	0.753067	1.83831	1.27524	P24452	P24452	Macrophage-capping protein	Capg
Ggt6	Gamma-glutamyltransferase 6;Gamma-glutamyltransferase 6 heavy chain;Gamma-glutamyltransferase 6 light chain	0.154116	3.54898	12.731	17.3417	14.8584	15.3676	14.0997	13.4556	15.8564	15.4248	20.904	13.7271	16.819	16.0871	21.0672	20.9121	20.637	21.1639	13.2157	15.2828	Acyltransferase;Alternativesplicing;Completeproteome;Glutathionebiosynthesis;Glycoprotein;Hydrolase;Membrane;Referenceproteome;Signal-anchor;Transferase;Transmembrane;Transmembranehelix;Zymogen					1	1	1	3.8	3.8	3.8	51.466	0.0075543	2.8823	83086000	16	1.55428	0.151106	4.07079	2.56965	0.812152	0.633978	1.82741	1.54194	Q6PDE7	Q6PDE7	Gamma-glutamyltransferase 6;Gamma-glutamyltransferase 6 heavy chain;Gamma-glutamyltransferase 6 light chain	Ggt6
Osmr	Oncostatin-M-specific receptor subunit beta	0.284094	3.53998	23.9536	24.0585	24.3294	14.5506	23.9201	24.6381	24.0784	24.2828	24.54	24.629	24.5997	24.263	25.4799	13.4887	24.0171	25.3873	25.4545	15.1526	Alternativesplicing;Completeproteome;Disulfidebond;Glycoprotein;Membrane;Receptor;Referenceproteome;Repeat;Signal;Transmembrane;Transmembranehelix					12	12	12	24.2	24.2	24.2	110.23	0	46.645	1110500000	119	0.149905	0.916092	-1.07839	-0.385277	0.546537	0.765143	1.82374	1.13189	O70458	O70458	Oncostatin-M-specific receptor subunit beta	Osmr
Pgam2	Phosphoglycerate mutase 2	0.0385125	3.52968	20.0847	19.1377	21.553	19.1181	17.7728	16.8424	19.6994	21.937	21.4538	20.4134	21.5082	20.4141	20.1316	18.7688	20.7639	19.242	13.0025	20.0184	Completeproteome;Glycolysis;Hydrolase;Isomerase;Isopeptidebond;Referenceproteome;Ublconjugation					6	6	6	41.9	41.9	41.9	28.827	0	37.693	580070000	100	0.121236	0.926375	-0.430271	-0.318821	1.4144	0.32272	1.81954	2.38152	O70250	O70250	Phosphoglycerate mutase 2	Pgam2
Spp1	Osteopontin	0.174109	3.52639	16.5659	15.0283	14.8998	13.9094	14.6203	16.5524	19.029	15.6909	17.9703	15.8221	21.0117	12.9611	20.2825	20.5946	14.9611	21.5878	20.8721	17.976	Biomineralization;Celladhesion;Completeproteome;Cytokine;Directproteinsequencing;Glycoprotein;Phosphoprotein;Referenceproteome;Secreted;Sialicacid;Signal	+	72h C.albicans_PBS			2	2	2	14.3	14.3	14.3	32.459	0	13.731	421580000	44	2.40252	0.037026	4.11637	3.72263	0.759179	0.677067	1.81819	1.46325	P10923	P10923	Osteopontin	Spp1
Hyal1	Hyaluronidase-1	0.392454	3.46601	14.5965	21.05	17.6758	20.0601	12.2354	21.5064	21.4216	21.8183	15.6891	15.4401	21.8179	21.6969	21.1039	14.9026	20.2912	14.6187	21.8722	15.162	Alternativesplicing;Completeproteome;Disulfidebond;EGF-likedomain;Glycoprotein;Glycosidase;Hydrolase;Lysosome;Referenceproteome;Secreted;Signal					5	5	5	27.7	27.7	27.7	52.109	0	25.598	208720000	51	0.0229743	0.984328	0.13772	0.0662627	0.406211	0.83586	1.79327	0.893757	Q91ZJ9	Q91ZJ9	Hyaluronidase-1	Hyal1
Pxdn	Peroxidasin homolog	0.128277	3.46137	20.0493	15.1234	18.3701	19.1653	13.4404	18.6657	18.6158	19.6302	19.4237	19.8198	18.5316	19.541	14.7849	14.116	13.2857	14.9699	13.5731	12.7109	Calcium;Completeproteome;Disulfidebond;Extracellularmatrix;Glycoprotein;Heme;Hydrogenperoxide;Immunoglobulindomain;Iron;Leucine-richrepeat;Metal-binding;Oxidoreductase;Peroxidase;Phosphoprotein;Referenceproteome;Repeat;Secreted;Signal					2	2	2	2.8	2.8	2.8	165.1	0.0042017	4.4872	13901000	14	2.01614	0.0745174	-3.56226	-3.19116	0.891852	0.575631	1.79134	1.65816	Q3UQ28	Q3UQ28	Peroxidasin homolog	Pxdn
Got1	Aspartate aminotransferase, cytoplasmic	0.262074	3.46037	15.9877	21.135	23.4214	21.2799	16.907	14.8135	19.9251	21.8217	20.4486	18.8468	22.2566	20.9913	21.2756	22.083	22.718	17.4209	15.5663	17.4994	Amino-acidbiosynthesis;Aminotransferase;Completeproteome;Cytoplasm;Directproteinsequencing;Pyridoxalphosphate;Referenceproteome;Transferase					9	9	9	38.5	38.5	38.5	46.247	0	323.31	1638300000	271	0.100903	0.939249	0.503125	0.269963	0.581576	0.760182	1.79093	1.18856	P05201	P05201	Aspartate aminotransferase, cytoplasmic	Got1
Gusb	Beta-glucuronidase	0.124955	3.40226	18.0108	13.8343	16.4671	14.0268	17.4231	18.4249	19.7933	17.9931	18.7823	18.2261	18.9496	15.0416	19.5599	18.8791	19.4196	14.1575	19.4315	14.2465	Completeproteome;Endoplasmicreticulum;Glycoprotein;Glycosidase;Hydrolase;Lysosome;Polymorphism;Referenceproteome;Signal					7	7	7	17.3	17.3	17.3	74.194	0	9.5909	60528000	23	0.4225	0.719485	1.25119	0.922461	0.903245	0.575631	1.76649	1.67459	P12265	P12265	Beta-glucuronidase	Gusb
Psma2	Proteasome subunit alpha type-2	0.12912	3.37596	18.2888	19.7361	20.0335	18.8533	13.9855	15.3578	18.2656	20.2574	20.3596	19.5719	19.4641	18.8682	16.1169	13.732	20.1822	18.5867	16.1646	13.941	3D-structure;Acetylation;Completeproteome;Cytoplasm;Directproteinsequencing;Hydrolase;Nucleus;Phosphoprotein;Protease;Proteasome;Referenceproteome;Threonineprotease					2	2	2	17.9	17.9	17.9	25.926	0	6.9143	193670000	53	0.391066	0.738094	-1.25528	-0.866777	0.889008	0.575631	1.7553	1.65405	P49722	P49722	Proteasome subunit alpha type-2	Psma2
Sult1d1	Sulfotransferase 1 family member D1	0.303896	3.36016	14.9629	17.9051	19.9103	13.028	11.4116	13.9749	15.3674	19.2721	14.6365	14.4279	19.0957	18.8844	21.0157	21.6697	21.0765	15.371	14.0262	14.7456	3D-structure;Catecholaminemetabolism;Completeproteome;Cytoplasm;Lipidmetabolism;Referenceproteome;Transferase					5	5	5	31.2	31.2	31.2	35.083	0	36.409	191350000	35	0.730322	0.491487	2.7853	1.41984	0.517275	0.774213	1.74853	1.08379	Q3UZZ6;Q80VR3	Q3UZZ6	Sulfotransferase 1 family member D1	Sult1d1
Thy1	Thy-1 membrane glycoprotein	0.198589	3.33752	21.0906	23.3359	14.8537	21.279	21.815	20.5679	22.7644	23.4803	22.2633	21.7445	22.6219	20.5004	23.011	20.5484	22.541	14.9852	20.6265	21.9057	Cellmembrane;Completeproteome;Directproteinsequencing;Disulfidebond;Glycoprotein;GPI-anchor;Immunoglobulindomain;Lipoprotein;Membrane;Polymorphism;Pyrrolidonecarboxylicacid;Referenceproteome;Signal					2	2	2	14.8	14.8	14.8	18.08	0	16.041	181300000	49	0.0231436	0.984328	0.11262	0.066739	0.702045	0.724689	1.73878	1.37688	P01831	P01831	Thy-1 membrane glycoprotein	Thy1
Ermap	Erythroid membrane-associated protein	0.365303	3.32938	20.3518	18.8562	14.7972	13.854	14.7539	15.8399	14.0955	22.2767	20.8316	21.1694	15.4309	15.0603	16.4827	15.1349	16.3107	14.725	14.6101	14.902	Alternativesplicing;Cellmembrane;Completeproteome;Cytoplasm;Disulfidebond;Glycoprotein;Immunoglobulindomain;Membrane;Referenceproteome;Signal;Transmembrane;Transmembranehelix					2	2	2	3.9	3.9	3.9	63.511	0.0042463	4.5887	41430000	11	0.433772	0.71	-1.04791	-0.942143	0.437347	0.818314	1.73525	0.948356	Q9JLN5	Q9JLN5	Erythroid membrane-associated protein	Ermap
Cd177	CD177 antigen	0.473302	3.3286	18.8864	23.5186	23.1951	15.6851	14.9324	15.0977	23.5808	15.7034	22.966	14.4498	22.5419	22.4829	15.9496	22.7706	21.7245	22.0894	21.6095	16.2124	Cellmembrane;Completeproteome;Glycoprotein;GPI-anchor;Lipoprotein;Membrane;Referenceproteome;Repeat;Signal					4	4	4	13.5	13.5	13.5	87.09	0	19.559	157530000	41	0.31665	0.788237	1.50675	0.729665	0.324862	0.86884	1.73492	0.7452	Q8R2S8	Q8R2S8	CD177 antigen	Cd177
Bgn	Biglycan	0.416395	3.32175	21.9784	15.3096	20.6649	12.4073	19.9172	18.8401	21.1588	21.8543	20.5243	21.8022	21.2276	12.9419	16.3806	13.596	21.68	13.6224	20.9837	19.5422	Completeproteome;Disulfidebond;Extracellularmatrix;Glycoprotein;Leucine-richrepeat;Proteoglycan;Referenceproteome;Repeat;Secreted;Signal					3	3	3	10.6	10.6	10.6	41.639	0	58.408	92144000	58	0.0986225	0.939249	-0.552097	-0.264386	0.380494	0.846647	1.73194	0.847771	P28653	P28653	Biglycan	Bgn
Prdx6	Peroxiredoxin-6	0.386126	3.29037	20.8661	22.4463	23.263	22.0932	14.6078	13.2525	18.8982	23.3863	22.4401	20.7238	19.9343	21.4557	21.4895	22.2665	22.4557	18.1646	16.2593	20.0804	Acetylation;Antioxidant;Completeproteome;Cytoplasm;Cytoplasmicvesicle;Directproteinsequencing;Disulfidebond;Hydrolase;Lipiddegradation;Lipidmetabolism;Lysosome;Multifunctionalenzyme;Oxidoreductase;Peroxidase;Phosphoprotein;Redox-activecenter;Referenceproteome					8	8	8	53.1	53.1	53.1	24.87	0	323.31	2077700000	218	0.131032	0.926375	0.697844	0.341834	0.413272	0.833355	1.71825	0.906238	O08709	O08709	Peroxiredoxin-6	Prdx6
Cat	Catalase	0.407878	3.22309	22.0469	22.0831	22.9722	22.0417	13.831	15.0932	16.6141	23.3784	23.4274	22.0915	21.0771	21.6104	22.3105	20.9844	22.3728	17.5121	13.7842	21.1075	Acetylation;Completeproteome;Directproteinsequencing;Heme;Hydrogenperoxide;Iron;Metal-binding;Mitogen;NADP;Oxidoreductase;Peroxidase;Peroxisome;Phosphoprotein;Referenceproteome					8	8	8	26.8	26.8	26.8	59.795	0	86.311	1950400000	267	9.0642e-05	0.999791	0.000580152	0.000268163	0.38947	0.84431	1.68845	0.863916	P24270	P24270	Catalase	Cat
Selenbp1	Selenium-binding protein 1	0.442496	3.22094	17.8719	24.3704	23.9873	23.1958	13.8136	14.6411	18.537	23.8162	22.8247	20.3793	21.7117	20.736	22.1952	24.7812	22.5274	17.8811	14.2871	18.1969	Acetylation;Completeproteome;Cytoplasm;Membrane;Nucleus;Phosphoprotein;Proteintransport;Referenceproteome;Selenium;Transport					22	22	5	71.2	71.2	20.1	52.513	0	323.31	6196800000	504	0.0467534	0.969069	0.331464	0.131564	0.35409	0.857514	1.68748	0.799646	P17563	P17563	Selenium-binding protein 1	Selenbp1
Cryz	Quinone oxidoreductase	0.353683	3.21812	14.9995	19.2266	21.3463	14.7071	14.6934	13.0295	18.0183	20.425	18.9763	12.5999	18.5793	19.5209	20.8805	20.5422	20.6725	13.414	15.2543	15.5919	Acetylation;Completeproteome;Cytoplasm;NADP;Oxidoreductase;Referenceproteome;RNA-binding					4	4	4	20.5	20.5	20.5	35.268	0	11.134	209010000	31	0.319971	0.788237	1.39217	0.73596	0.451385	0.812394	1.68622	0.972614	P47199	P47199	Quinone oxidoreductase	Cryz
Serpinb6	Serpin B6	0.341895	3.205	16.6789	21.8747	16.1994	13.5422	13.8956	15.9265	14.8979	21.1048	19.9174	18.808	19.3384	14.1327	20.9282	16.3116	20.4628	14.4239	14.1553	16.6193	3D-structure;Acetylation;Completeproteome;Cytoplasm;Proteaseinhibitor;Referenceproteome;Serineproteaseinhibitor					9	9	9	45	45	45	42.598	0	44.996	309390000	62	0.186839	0.890624	0.797325	0.4672	0.466107	0.799522	1.68032	0.997828	Q60854	Q60854	Serpin B6	Serpinb6
Fermt3	Fermitin family homolog 3	0.275164	3.20397	23.4287	21.8174	21.7551	23.1374	14.3982	18.8067	20.6984	23.0594	23.2353	22.525	21.5565	22.348	23.1808	13.2936	21.7796	19.7882	17.1227	21.8599	Celladhesion;Celljunction;Cellprojection;Completeproteome;Phosphoprotein;Referenceproteome					15	15	15	32.5	32.5	32.5	75.634	0	233.53	1784500000	190	0.207226	0.882428	-1.05311	-0.510848	0.560409	0.765143	1.67986	1.15444	Q8K1B8	Q8K1B8	Fermitin family homolog 3	Fermt3
Capn1	Calpain-1 catalytic subunit	0.177948	3.19726	16.204	13.175	14.5071	14.1821	16.6585	16.3741	14.5029	20.4006	14.708	15.1415	18.8182	17.5907	18.5787	16.793	17.4445	14.2954	14.4034	16.8446	Autocatalyticcleavage;Calcium;Cellmembrane;Completeproteome;Cytoplasm;Hydrolase;Membrane;Metal-binding;Protease;Referenceproteome;Repeat;Thiolprotease					4	4	4	8	8	8	82.105	0	7.2906	30841000	23	0.673022	0.532591	1.20977	1.33234	0.749708	0.688216	1.67684	1.44905	O35350	O35350	Calpain-1 catalytic subunit	Capn1
Idh1	Isocitrate dehydrogenase [NADP] cytoplasmic	0.344315	3.13767	14.7518	20.7345	22.9165	21.0824	14.7452	14.6424	18.5383	21.7657	20.8926	19.1733	20.1129	18.2883	20.9897	22.5623	22.3282	14.5035	17.7973	18.5268	3D-structure;Acetylation;Completeproteome;Cytoplasm;Directproteinsequencing;Glyoxylatebypass;Magnesium;Manganese;Metal-binding;NADP;Oxidoreductase;Phosphoprotein;Referenceproteome;Tricarboxylicacidcycle					12	12	12	34.1	34.1	34.1	46.674	0	81.256	1258100000	191	0.274421	0.82148	1.30583	0.647981	0.463044	0.801041	1.64969	0.992601	O88844	O88844	Isocitrate dehydrogenase [NADP] cytoplasmic	Idh1
Ear1	Eosinophil cationic protein 1;Eosinophil cationic protein 2	0.0934557	3.13152	20.7249	22.1898	16.3887	21.7818	21.1275	21.2405	21.9465	22.4438	22.3402	22.5702	21.32	22.7137	17.6503	14.5975	14.5778	20.734	22.5639	22.3659	Chemotaxis;Completeproteome;Disulfidebond;Endonuclease;Glycoprotein;Hydrolase;Nuclease;Referenceproteome;Signal					2	2	2	25.2	25.2	25.2	17.296	0	9.7261	415820000	48	0.500749	0.65249	-1.82729	-1.0563	1.02939	0.517174	1.64686	1.85383	P97426;P97425	P97426;P97425	Eosinophil cationic protein 1;Eosinophil cationic protein 2	Ear1
Akr1c6	Estradiol 17 beta-dehydrogenase 5	0.427419	3.1201	15.2007	23.4378	24.1486	22.0565	17.1261	14.1694	19.9718	22.8435	21.7862	17.2185	22.5079	21.661	23.3972	24.8613	23.7107	15.2966	16.3503	19.9388	Completeproteome;Directproteinsequencing;Lipidbiosynthesis;Lipidmetabolism;NADP;Oxidoreductase;Referenceproteome;Steroidbiosynthesis					10	10	10	41.5	41.5	41.5	37.047	0	123.44	3059900000	188	0.205364	0.882428	1.23593	0.506902	0.369146	0.846818	1.64159	0.827205	P70694	P70694	Estradiol 17 beta-dehydrogenase 5	Akr1c6
Lta4h	Leukotriene A-4 hydrolase	0.276528	3.09809	16.7918	18.7569	19.5691	17.4929	12.7178	15.0788	15.4798	21.5367	20.253	18.7244	15.7933	18.4083	19.7564	19.1286	20.4826	14.5389	13.6313	17.3825	Acetylation;Completeproteome;Cytoplasm;Hydrolase;Leukotrienebiosynthesis;Metal-binding;Metalloprotease;Phosphoprotein;Protease;Referenceproteome;Zinc					8	8	8	19.6	19.6	19.6	69.05	0	38.194	287920000	99	0.195387	0.890624	0.752157	0.485629	0.558261	0.765143	1.63138	1.15096	P24527	P24527	Leukotriene A-4 hydrolase	Lta4h
Calu	Calumenin	0.126284	3.08009	19.0226	14.8574	20.3148	20.8655	20.8129	20.7101	21.7757	21.1924	20.909	20.5189	20.7764	21.1487	20.1278	14.1919	21.1664	15.2248	19.936	14.6484	Acetylation;Calcium;Completeproteome;Endoplasmicreticulum;Glycoprotein;Metal-binding;Phosphoprotein;Referenceproteome;Repeat;Sarcoplasmicreticulum;Secreted;Signal					4	4	4	26.3	26.3	26.3	37.063	0	14.394	94756000	32	0.568078	0.612336	-1.88134	-1.16684	0.898651	0.575631	1.62297	1.66797	O35887	O35887	Calumenin	Calu
Cst3	Cystatin-C	0.284706	3.0587	21.4314	15.0437	23.4613	23.3468	21.7417	21.6458	21.462	23.8112	20.3185	23.9596	22.4077	24.3892	15.6491	22.5352	23.696	24.3227	22.7033	22.3238	Completeproteome;Disulfidebond;Proteaseinhibitor;Referenceproteome;Secreted;Signal;Thiolproteaseinhibitor					2	2	2	22.1	22.1	22.1	15.531	0	7.0038	777580000	73	0.166018	0.909635	0.759918	0.421496	0.545603	0.765143	1.61292	1.13036	P21460	P21460	Cystatin-C	Cst3
Acta1	Actin, alpha skeletal muscle;Actin, alpha cardiac muscle 1;Actin, aortic smooth muscle;Actin, gamma-enteric smooth muscle	0.0582459	3.01409	23.7505	23.0062	23.9845	22.2564	20.3654	21.2591	22.5596	24.8101	25.3518	24.4989	24.2254	22.7266	23.748	20.9852	24.0393	22.4711	21.2667	23.2204	3D-structure;Acetylation;ATP-binding;Completeproteome;Cytoplasm;Cytoskeleton;Directproteinsequencing;Methylation;Muscleprotein;Nucleotide-binding;Oxidation;Referenceproteome					8	5	5	38.2	30	30	42.051	0	27.522	2980300000	121	0.0872892	0.940182	0.184756	0.236366	1.23473	0.393377	1.59172	2.13785	P68134;P68033;P62737;P63268	P68134;P68033;P62737;P63268	Actin, alpha skeletal muscle;Actin, alpha cardiac muscle 1;Actin, aortic smooth muscle;Actin, gamma-enteric smooth muscle	Acta1
Pah	Phenylalanine-4-hydroxylase	0.463107	3.01291	14.0169	19.6221	23.2832	19.4133	11.2371	13.8646	15.2389	21.5331	19.393	16.4153	19.6765	18.7272	19.0415	21.5296	20.4219	12.6444	14.5989	16.4392	Acetylation;Allostericenzyme;Completeproteome;Directproteinsequencing;Diseasemutation;Iron;Metal-binding;Monooxygenase;Oxidoreductase;Phenylalaninecatabolism;Phosphoprotein;Referenceproteome					12	12	12	41.3	41.3	41.3	51.899	0	323.31	1188000000	113	0.0849856	0.940182	0.539703	0.230606	0.334319	0.86884	1.59116	0.762958	P16331	P16331	Phenylalanine-4-hydroxylase	Pah
Ckb	Creatine kinase B-type	0.211229	3.01224	16.2977	17.8571	15.8066	14.0656	12.4613	14.3041	16.6007	19.5546	18.4611	13.8983	14.4963	17.3264	19.0588	14.541	19.0813	15.2946	15.1162	14.2778	ATP-binding;Completeproteome;Cytoplasm;Directproteinsequencing;Kinase;Nitration;Nucleotide-binding;Phosphoprotein;Referenceproteome;Transferase					3	3	3	12.6	12.6	12.6	42.713	0.010027	2.4882	31917000	15	0.417968	0.723989	1.09623	0.914507	0.675245	0.736733	1.59084	1.33577	Q04447	Q04447	Creatine kinase B-type	Ckb
Gp9	Platelet glycoprotein IX	0.249583	2.99837	21.1058	13.2972	20.2153	21.3608	21.1169	20.8791	21.0927	21.5719	21.8672	20.7899	20.7477	21.4107	20.8928	13.2715	16.2707	20.9932	18.2476	19.9508	Bloodcoagulation;Celladhesion;Completeproteome;Disulfidebond;Glycoprotein;Hemostasis;Leucine-richrepeat;Membrane;Referenceproteome;Signal;Transmembrane;Transmembranehelix					3	3	3	32.8	32.8	32.8	19.664	0	19.289	539160000	57	0.343412	0.772049	-1.39141	-0.779903	0.602785	0.753067	1.58418	1.22241	O88186	O88186	Platelet glycoprotein IX	Gp9
Usp9x	Probable ubiquitin carboxyl-terminal hydrolase FAF-X	0.298953	2.98744	15.5286	15.727	18.6768	13.4253	17.3136	15.3002	21.354	15.262	21.3967	14.8881	15.5125	17.0317	16.1554	14.9229	14.9441	23.2195	21.5974	12.8267	Cellcycle;Celldivision;Cellprojection;Chromosomepartition;Completeproteome;Cytoplasm;Hydrolase;Mitosis;Phosphoprotein;Protease;Referenceproteome;Thiolprotease;Ublconjugationpathway					6	6	6	3.4	3.4	3.4	290.71	0.0041195	4.0937	886940000	18	0.298195	0.799942	1.2824	0.694349	0.524397	0.767639	1.57891	1.09556	P70398	P70398	Probable ubiquitin carboxyl-terminal hydrolase FAF-X	Usp9x
Arpc4	Actin-related protein 2/3 complex subunit 4	0.0738792	2.97321	20.7516	20.1602	20.7807	19.8665	17.9804	16.1624	20.2921	21.6336	21.3909	20.9541	20.6379	20.2252	23.375	21.2398	22.3136	19.8426	15.7977	21.5005	Acetylation;Actin-binding;Cellprojection;Completeproteome;Cytoplasm;Cytoskeleton;Directproteinsequencing;Referenceproteome					3	3	3	19.6	19.6	19.6	19.667	0	31.075	493160000	62	0.50009	0.65249	1.39458	1.0552	1.13148	0.448912	1.57202	1.996	P59999	P59999	Actin-related protein 2/3 complex subunit 4	Arpc4
Pnp	Purine nucleoside phosphorylase	0.284732	2.97061	19.8686	21.1494	21.2664	19.7671	14.5389	17.1148	17.9954	23.5124	22.1741	19.8139	18.4305	21.2034	21.584	20.9776	21.1459	18.0991	15.6771	20.9523	Acetylation;Completeproteome;Cytoplasm;Cytoskeleton;Directproteinsequencing;Glycosyltransferase;Polymorphism;Referenceproteome;Transferase					8	8	8	45	45	45	32.277	0	194.89	1503200000	231	0.224947	0.860287	0.788505	0.547966	0.545564	0.765143	1.57076	1.1303	P23492	P23492	Purine nucleoside phosphorylase	Pnp
Il18bp	Interleukin-18-binding protein	0.151292	2.9547	23.1436	23.0403	23.9244	22.5963	17.3861	23.4726	23.4996	24.3682	23.6546	24.3287	23.4454	23.6448	25.0352	25.3781	24.9498	25.1025	23.9816	24.8377	Completeproteome;Directproteinsequencing;Disulfidebond;Glycoprotein;Immunoglobulindomain;Referenceproteome;Secreted;Signal					4	4	4	36.3	36.3	36.3	21.257	0	266.31	1608300000	123	1.57171	0.149015	2.62027	2.59305	0.820185	0.628069	1.56301	1.55376	Q9Z0M9	Q9Z0M9	Interleukin-18-binding protein	Il18bp
B4galt1	Beta-1,4-galactosyltransferase 1;Lactose synthase A protein;N-acetyllactosamine synthase;Beta-N-acetylglucosaminylglycopeptide beta-1,4-galactosyltransferase;Beta-N-acetylglucosaminyl-glycolipid beta-1,4-galactosyltransferase;Processed beta-1,4-galactosyltransferase 1	0.283357	2.95451	13.9814	18.3417	15.7548	14.4306	10.8	18.8252	15.5379	18.4752	16.6516	14.6398	18.1187	18.088	15.0686	18.3214	18.1493	19.1381	18.5448	18.2919	Alternativeinitiation;Cellmembrane;Cellprojection;Completeproteome;Disulfidebond;Glycoprotein;Glycosyltransferase;Golgiapparatus;Manganese;Membrane;Metal-binding;Referenceproteome;Secreted;Signal-anchor;Transferase;Transmembrane;Transmembranehelix					5	5	5	19.8	19.8	19.8	44.411	0.0032538	4.9893	45116000	25	1.05788	0.314661	2.56341	1.89374	0.547666	0.765143	1.56292	1.13373	P15535	P15535	Beta-1,4-galactosyltransferase 1;Lactose synthase A protein;N-acetyllactosamine synthase;Beta-N-acetylglucosaminylglycopeptide beta-1,4-galactosyltransferase;Beta-N-acetylglucosaminyl-glycolipid beta-1,4-galactosyltransferase;Processed beta-1,4-galactosyltransferase 1	B4galt1
Bst1	ADP-ribosyl cyclase/cyclic ADP-ribose hydrolase 2	0.429491	2.91322	15.8162	21.5942	15.7948	20.0327	13.1583	14.5539	21.1385	21.0362	15.4396	15.686	21.6937	15.2119	14.7152	15.8197	23.1513	19.3741	14.8128	16.3891	Cellmembrane;Completeproteome;Directproteinsequencing;Disulfidebond;Glycoprotein;GPI-anchor;Hydrolase;Lipoprotein;Membrane;NAD;NADP;Referenceproteome;Signal;Transferase					8	8	8	41.2	41.2	41.2	34.616	0	23.91	102710000	34	0.109489	0.930179	0.551995	0.290781	0.367046	0.846818	1.54261	0.823379	Q64277	Q64277	ADP-ribosyl cyclase/cyclic ADP-ribose hydrolase 2	Bst1
Ca1	Carbonic anhydrase 1	0.414372	2.90623	23.44	23.1182	24.3893	23.0518	14.7768	18.8011	18.6783	25.4922	24.5843	23.2242	21.7764	23.0565	23.1908	21.2356	23.1477	20.2418	15.4988	22.7883	Acetylation;Completeproteome;Cytoplasm;Lyase;Metal-binding;Referenceproteome;Zinc					7	7	7	50.6	50.6	50.6	28.33	0	323.31	5950300000	283	0.0449458	0.969069	-0.245682	-0.126707	0.38261	0.845631	1.53915	0.851586	P13634	P13634	Carbonic anhydrase 1	Ca1
Itih4	Inter alpha-trypsin inhibitor, heavy chain 4	4.7218e-05	2.87766	32.4285	33.5316	32.8985	33.0254	32.604	32.8212	34.8829	34.0903	34.7159	34.6601	34.2018	33.9076	35.1303	35.0844	34.7651	35.999	35.3147	35.409	Acutephase;Alternativesplicing;Coiledcoil;Completeproteome;Disulfidebond;Glycoprotein;Proteaseinhibitor;Referenceproteome;Secreted;Serineproteaseinhibitor;Signal	+	72h C.albicans_PBS	+	24h C.albicans_PBS	66	66	66	78.6	78.6	78.6	104.66	0	323.31	7104700000000	37154	5.96311	0.000164387	2.39889	10.4202	4.32589	0.00474803	1.5249	6.80324	A6X935;CON__Q3T052	A6X935	Inter alpha-trypsin inhibitor, heavy chain 4	Itih4
Pgam1	Phosphoglycerate mutase 1	0.323006	2.86612	19.7444	22.2693	21.6398	21.0674	15.6195	14.6606	18.287	22.5296	21.812	19.8325	21.2071	20.4475	21.6221	22.6102	22.3784	19.0087	14.0184	19.2817	Acetylation;Completeproteome;Directproteinsequencing;Glycolysis;Hydrolase;Isomerase;Phosphoprotein;Referenceproteome					7	7	7	52	52	52	28.832	0	74.521	1031500000	116	0.134314	0.925275	0.653058	0.349472	0.49079	0.781625	1.5191	1.03961	Q9DBJ1	Q9DBJ1	Phosphoglycerate mutase 1	Pgam1
Cfl1	Cofilin-1	0.304552	2.85152	18.8077	20.1215	19.8519	19.0784	12.5069	15.3322	16.6517	21.5625	19.2854	19.4327	18.6762	19.1606	18.9492	19.0609	19.1184	16.6644	14.384	17.6698	Acetylation;Actin-binding;Cellmembrane;Cellprojection;Completeproteome;Cytoplasm;Cytoskeleton;Directproteinsequencing;Membrane;Nucleus;Phosphoprotein;Referenceproteome					6	6	6	44	44	44	18.559	0	50.088	130960000	50	0.00576542	0.991975	0.0246803	0.0169469	0.516338	0.774213	1.51173	1.08224	P18760	P18760	Cofilin-1	Cfl1
Flna	Filamin-A	0.211658	2.83287	22.624	21.2496	18.3246	23.332	19.0186	16.7611	19.9405	22.4098	22.4154	22.0896	22.0772	21.3909	21.9084	17.7487	19.7658	20.4726	16.5115	20.7948	Acetylation;Actin-binding;Alternativesplicing;Ciliumbiogenesis/degradation;Completeproteome;Cytoplasm;Cytoskeleton;Isopeptidebond;Phosphoprotein;Referenceproteome;Repeat;Ublconjugation					38	38	36	28.4	28.4	27.1	281.22	0	323.31	2083900000	375	0.206963	0.882428	-0.684681	-0.51029	0.674365	0.736733	1.50226	1.33441	Q8BTM8	Q8BTM8	Filamin-A	Flna
Aldh9a1	4-trimethylaminobutyraldehyde dehydrogenase	0.423319	2.8259	17.7548	20.6949	21.1167	17.8468	13.9504	14.5545	15.4935	22.391	21.0313	14.6852	20.9748	20.3345	21.0074	22.344	21.3727	14.1886	14.8082	15.1638	Acetylation;Completeproteome;Cytoplasm;Directproteinsequencing;NAD;Oxidoreductase;Referenceproteome					7	7	7	32	32	32	53.514	0	49.706	424680000	56	0.0931365	0.940182	0.494458	0.250887	0.373333	0.846818	1.49871	0.834812	Q9JLJ2	Q9JLJ2	4-trimethylaminobutyraldehyde dehydrogenase	Aldh9a1
Xdh	Xanthine dehydrogenase/oxidase;Xanthine dehydrogenase;Xanthine oxidase	0.290871	2.80648	20.2611	20.8735	22.4127	20.7017	19.7365	13.5188	19.3993	22.1127	21.701	21.253	21.6794	20.2913	22.0309	20.565	22.1231	17.9395	17.1804	20.6768	2Fe-2S;Completeproteome;Cytoplasm;Directproteinsequencing;Disulfidebond;FAD;Flavoprotein;Glycoprotein;Iron;Iron-sulfur;Metal-binding;Molybdenum;NAD;Oxidoreductase;Peroxisome;Referenceproteome;Secreted					22	22	22	31.8	31.8	31.8	146.56	0	323.31	1784600000	376	0.125627	0.926375	0.501904	0.329178	0.5363	0.765494	1.48876	1.11514	Q00519	Q00519	Xanthine dehydrogenase/oxidase;Xanthine dehydrogenase;Xanthine oxidase	Xdh
Arhgdib	Rho GDP-dissociation inhibitor 2	0.343068	2.75633	19.3843	16.1442	16.491	15.5041	13.9302	16.1442	16.1234	20.656	21.1616	13.7629	19.5703	15.1004	20.5638	15.0048	19.8701	15.6691	15.2872	13.5257	Acetylation;Completeproteome;Cytoplasm;GTPaseactivation;Phosphoprotein;Referenceproteome					2	2	2	23.5	23.5	23.5	22.851	0	21.816	131370000	43	0.105567	0.933993	0.387124	0.281305	0.464619	0.800198	1.46275	0.99529	Q61599	Q61599	Rho GDP-dissociation inhibitor 2	Arhgdib
Wdr1	WD repeat-containing protein 1	0.0602584	2.756	20.8134	21.9924	21.024	21.4287	18.6746	18.0904	20.6991	22.3512	22.3521	21.7064	21.9761	21.7141	22.8471	21.4803	22.5096	20.0657	14.5934	21.9526	Acetylation;Actin-binding;Celljunction;Cellprojection;Completeproteome;Cytoplasm;Cytoskeleton;Directproteinsequencing;Phosphoprotein;Referenceproteome;Repeat;WDrepeat					9	9	9	34.8	34.8	34.8	66.406	0	111.91	1727300000	218	0.0604351	0.960558	0.237499	0.167792	1.21998	0.403955	1.46258	2.11768	O88342	O88342	WD repeat-containing protein 1	Wdr1
Hexb	Beta-hexosaminidase subunit beta	0.419114	2.7427	19.3848	14.2878	14.2889	14.465	15.577	15.0608	12.9421	21.338	13.7041	14.1613	19.6823	19.9703	16.3651	15.4977	21.2527	14.0557	21.3316	22.1352	Completeproteome;Disulfidebond;Glycoprotein;Glycosidase;Hydrolase;Lysosome;Referenceproteome;Signal					4	4	4	13.6	13.6	13.6	61.115	0	20.009	80164000	29	0.975636	0.352308	2.92893	1.778	0.377668	0.846647	1.4556	0.842666	P20060	P20060	Beta-hexosaminidase subunit beta	Hexb
Snca	Alpha-synuclein	0.513034	2.72306	14.7065	20.8826	21.8842	21.0115	13.4344	13.8935	14.01	22.678	21.2286	20.0794	15.9695	20.5185	19.1553	18.3204	14.8536	13.803	16.7813	13.6434	Acetylation;Alternativesplicing;Celljunction;Completeproteome;Copper;Cytoplasm;Directproteinsequencing;Membrane;Metal-binding;Nucleus;Phosphoprotein;Referenceproteome;Repeat;Secreted;Synapse;Ublconjugation					3	3	3	27.1	27.1	27.1	14.485	0	101.02	480640000	36	0.361752	0.760815	-1.54259	-0.813709	0.289854	0.895133	1.44523	0.678196	O55042	O55042	Alpha-synuclein	Snca
Ass1	Argininosuccinate synthase	0.494728	2.71956	18.5401	23.8073	26.9265	24.5972	17.914	15.2555	21.3785	24.7302	23.3299	19.231	24.0299	23.0015	23.6271	25.2694	24.7866	20.2267	17.069	19.5465	Amino-acidbiosynthesis;Argininebiosynthesis;ATP-binding;Completeproteome;Directproteinsequencing;Ligase;Nucleotide-binding;Phosphoprotein;Referenceproteome;Ureacycle					12	12	12	45.4	45.4	45.4	46.584	0	323.31	18695000000	554	0.0938363	0.940182	0.58075	0.252615	0.305634	0.884776	1.44337	0.708653	P16460	P16460	Argininosuccinate synthase	Ass1
Scg3	Secretogranin-3	0.42861	2.70547	19.4789	21.1579	21.6003	19.9694	20.3094	14.215	14.2527	22.1184	21.5581	23.0196	21.5093	22.8883	21.8122	14.0038	19.9316	15.4116	21.9846	16.023	Alternativesplicing;Cleavageonpairofbasicresidues;Completeproteome;Cytoplasmicvesicle;Membrane;Referenceproteome;Secreted;Signal					2	2	2	10.2	10.2	10.2	53.326	0	11.402	121210000	24	0.302747	0.797365	-1.26069	-0.703113	0.367938	0.846818	1.43588	0.825005	P47867	P47867	Secretogranin-3	Scg3
Vnn1	Pantetheinase	0.0153721	2.70527	23.5493	22.6031	23.6775	22.3217	22.2117	23.1417	22.5409	25.0767	24.6893	24.7645	23.7694	25.2789	18.2264	15.3342	22.6462	14.5421	15.0115	14.3769	Cellmembrane;Completeproteome;Directproteinsequencing;Glycoprotein;GPI-anchor;Hydrolase;Lipoprotein;Membrane;Referenceproteome;Signal	+	72h C.albicans_PBS			5	5	5	18.9	18.9	18.9	57.091	0	106.72	564940000	70	3.02432	0.0131795	-6.22798	-4.62348	1.81327	0.208598	1.43577	2.91727	Q9Z0K8	Q9Z0K8	Pantetheinase	Vnn1
Pnpo	Pyridoxine-5-phosphate oxidase	0.314214	2.69307	15.3976	15.3824	18.0914	15.1547	15.2797	13.1323	15.8953	21.1512	19.7589	14.5021	14.2392	15.4669	19.1882	13.8387	16.3512	14.2899	16.1485	14.4886	Completeproteome;Directproteinsequencing;Flavoprotein;FMN;Oxidoreductase;Phosphoprotein;Pyridoxalphosphate;Pyridoxinebiosynthesis;Referenceproteome					2	2	2	16.5	16.5	16.5	30.114	0.0011148	5.6047	57670000	6	0.113536	0.927857	0.311185	0.300497	0.502775	0.781625	1.42925	1.05968	Q91XF0	Q91XF0	Pyridoxine-5-phosphate oxidase	Pnpo
Adsl	Adenylosuccinate lyase	0.435614	2.68646	14.9883	18.6202	21.3967	19.4446	13.2767	15.407	16.2728	21.6975	20.9863	20.2144	14.0212	18.4952	20.0542	18.7317	14.6801	16.1825	16.6419	19.1222	Acetylation;Completeproteome;Lyase;Purinebiosynthesis;Referenceproteome					4	4	4	13.2	13.2	13.2	54.866	0	78.926	223910000	38	0.0928037	0.940182	0.379881	0.250064	0.360898	0.849635	1.42571	0.812147	P54822	P54822	Adenylosuccinate lyase	Adsl
Psma5	Proteasome subunit alpha type-5	0.325572	2.65986	16.0621	14.5897	19.9207	13.2468	15.7859	15.3973	17.3117	20.9714	19.4158	14.8599	15.3354	15.5763	14.9868	18.3535	19.4463	12.2676	17.0615	13.4942	3D-structure;Acetylation;Completeproteome;Cytoplasm;Directproteinsequencing;Glycoprotein;Hydrolase;Nucleus;Phosphoprotein;Protease;Proteasome;Referenceproteome;Threonineprotease					3	3	3	21.2	21.2	21.2	26.411	0	8.1227	67381000	7	0.0238808	0.984328	0.10124	0.0688105	0.487353	0.785713	1.41135	1.03383	Q9Z2U1	Q9Z2U1	Proteasome subunit alpha type-5	Psma5
Pafah1b1	Platelet-activating factor acetylhydrolase IB subunit alpha	0.191357	2.63369	13.8884	16.5462	16.3168	18.1376	12.7598	15.4012	14.6332	18.2729	17.7749	18.3063	15.837	16.6083	18.5785	16.3952	15.1453	15.3148	16.5217	17.934	3D-structure;Acetylation;Alternativesplicing;Cellcycle;Celldivision;Coiledcoil;Completeproteome;Cytoplasm;Cytoskeleton;Developmentalprotein;Differentiation;Directproteinsequencing;Lipiddegradation;Lipidmetabolism;Membrane;Microtubule;Mitosis;Neurogenesis;Nucleus;Referenceproteome;Repeat;Transport;WDrepeat					2	2	2	6.6	6.6	6.6	46.67	0.0076046	2.9704	21845000	14	0.571906	0.608484	1.13989	1.17301	0.718155	0.709748	1.39708	1.4014	P63005	P63005	Platelet-activating factor acetylhydrolase IB subunit alpha	Pafah1b1
Dpp7	Dipeptidyl peptidase 2	0.321821	2.58683	22.122	22.1682	22.0049	14.09	19.9651	20.3861	22.9995	21.7137	21.1694	20.8345	21.6611	20.5853	22.7746	22.4437	21.869	16.0766	16.4199	16.2062	Aminopeptidase;Completeproteome;Cytoplasmicvesicle;Glycoprotein;Hydrolase;Lysosome;Protease;Referenceproteome;Secreted;Serineprotease;Signal;Zymogen					3	3	3	12.3	12.3	12.3	56.253	0	10.154	201970000	75	0.174662	0.900465	-0.824407	-0.440614	0.492385	0.781625	1.37119	1.04229	Q9ET22	Q9ET22	Dipeptidyl peptidase 2	Dpp7
Serpina3f	Serine protease inhibitor A3F	0.0536707	2.57612	28.9401	28.8779	29.9743	30.4929	29.9316	29.0671	31.3157	29.0282	32.0014	32.7483	30.4306	29.9507	29.671	29.8943	30.133	30.654	30.4837	31.1407	Completeproteome;Glycoprotein;Proteaseinhibitor;Referenceproteome;Serineproteaseinhibitor					5	1	1	16.6	3.6	3.6	50.003	0	187.31	167490000000	1581	1.29583	0.219359	0.782145	2.22107	1.27026	0.386921	1.3652	2.1863	Q80X76	Q80X76	Serine protease inhibitor A3F	Serpina3f
Sema4g	Semaphorin-4G	0.296194	2.54367	14.7465	18.6824	15.4648	15.2773	13.2473	15.6811	13.3799	15.3773	15.6691	18.878	18.4338	19.4428	14.5884	18.5579	15.2464	13.7297	11.6771	14.1627	Cellmembrane;Completeproteome;Developmentalprotein;Differentiation;Disulfidebond;Glycoprotein;Immunoglobulindomain;Membrane;Neurogenesis;Phosphoprotein;Referenceproteome;Signal;Transmembrane;Transmembranehelix					3	3	3	5	5	5	92.377	0.0032362	4.9047	153360000	23	0.316178	0.788237	-0.856164	-0.72877	0.528424	0.767639	1.34691	1.1022	Q9WUH7	Q9WUH7	Semaphorin-4G	Sema4g
Plek	Pleckstrin	0.45965	2.53596	20.8924	15.2714	17.6082	19.3882	15.9583	16.559	13.9982	22.3285	22.0173	21.1135	14.7295	19.5457	20.1143	14.8978	13.9764	13.1468	16.1942	14.5696	3D-structure;Acetylation;Completeproteome;Phosphoprotein;Referenceproteome;Repeat					5	5	5	23.7	23.7	23.7	39.9	0	43.775	282690000	21	0.842175	0.429635	-2.12975	-1.586	0.337573	0.86884	1.34253	0.769036	Q9JHK5	Q9JHK5	Pleckstrin	Plek
Pgd	6-phosphogluconate dehydrogenase, decarboxylating	0.254469	2.5239	20.9934	21.0845	22.4025	20.0222	17.7296	15.8937	19.2331	22.7306	21.8291	21.0388	20.333	20.9753	20.5039	17.3232	21.8738	19.398	15.8073	20.25	Acetylation;Completeproteome;Cytoplasm;Gluconateutilization;NADP;Oxidoreductase;Pentoseshunt;Referenceproteome					5	5	5	19.7	19.7	19.7	53.247	0	323.31	819530000	105	0.142155	0.920743	-0.49493	-0.367575	0.594365	0.753067	1.33566	1.20901	Q9DCD0	Q9DCD0	6-phosphogluconate dehydrogenase, decarboxylating	Pgd
Vcl	Vinculin	0.33879	2.52144	23.1071	22.7362	20.8397	22.7282	18.4568	15.5168	19.5199	22.7651	22.0725	22.4461	22.3636	22.223	22.3685	21.1069	15.0582	20.7067	18.198	21.5555	Acetylation;Actin-binding;Celladhesion;Celljunction;Cellmembrane;Completeproteome;Cytoplasm;Cytoskeleton;Directproteinsequencing;Lipoprotein;Membrane;Palmitate;Phosphoprotein;Referenceproteome;Repeat					16	16	16	27.8	27.8	27.8	116.72	0	117.54	1390700000	179	0.174239	0.900465	-0.731844	-0.439685	0.470069	0.796377	1.33425	1.00458	Q64727	Q64727	Vinculin	Vcl
Uba1	Ubiquitin-like modifier-activating enzyme 1	0.361015	2.50259	20.7664	20.8772	21.8149	21.4198	16.2459	14.7768	17.7408	22.2789	21.4557	21.0378	20.9686	20.3596	21.4829	20.392	20.788	16.4175	16.4323	18.6528	3D-structure;Acetylation;ATP-binding;Completeproteome;Cytoplasm;Directproteinsequencing;Ligase;Mitochondrion;Nucleotide-binding;Nucleus;Phosphoprotein;Referenceproteome;Repeat;Ublconjugation;Ublconjugationpathway					20	20	20	30.4	30.4	30.4	117.81	0	323.31	1521200000	333	0.0687807	0.948838	-0.289219	-0.189449	0.442475	0.812733	1.32342	0.957242	Q02053;P31254	Q02053	Ubiquitin-like modifier-activating enzyme 1	Uba1
Acp1	Low molecular weight phosphotyrosine protein phosphatase	0.328189	2.47308	14.8304	18.0447	18.4534	13.5589	14.8944	14.0459	14.4128	19.7354	19.1036	16.7673	14.2017	17.4446	15.3341	15.3705	16.371	14.4379	16.6432	15.6834	3D-structure;Acetylation;Alternativesplicing;Completeproteome;Cytoplasm;Hydrolase;Phosphoprotein;Polymorphism;Proteinphosphatase;Referenceproteome					2	2	2	19	19	19	18.192	0	12.255	32022000	14	0.000763494	0.999347	0.00205771	0.00225704	0.483875	0.786399	1.30631	1.02796	Q9D358	Q9D358	Low molecular weight phosphotyrosine protein phosphatase	Acp1
Ipo5	Importin-5	0.221449	2.45979	14.526	15.6828	14.2671	16.1071	16.9844	14.4154	16.4864	19.3997	18.0412	13.0421	15.6914	17.1133	17.7888	15.2868	17.891	15.2808	16.1929	14.7693	Acetylation;Alternativesplicing;Completeproteome;Cytoplasm;Nucleus;Phosphoprotein;Proteintransport;Referenceproteome;Repeat;Transport					2	2	2	3.3	3.3	3.3	123.59	0.0040942	3.9695	26733000	16	0.603992	0.576713	0.87113	1.22432	0.654726	0.753067	1.29854	1.304	Q8BKC5	Q8BKC5	Importin-5	Ipo5
Cotl1	Coactosin-like protein	0.37968	2.44217	15.0595	17.9501	17.087	18.2905	14.914	13.6469	14.4714	20.7417	20.2195	16.1126	18.8591	14.2726	20.2792	16.5289	20.8919	17.3061	15.049	18.5557	3D-structure;Acetylation;Actin-binding;Chaperone;Completeproteome;Cytoplasm;Cytoskeleton;Directproteinsequencing;Membrane;Nucleus;Referenceproteome					2	2	2	30.3	30.3	30.3	15.944	0	14.061	172950000	66	0.870057	0.41128	1.94381	1.62661	0.420583	0.825986	1.28816	0.919099	Q9CQI6	Q9CQI6	Coactosin-like protein	Cotl1
Ap2m1	AP-2 complex subunit mu	0.374751	2.43579	15.1625	16.7344	14.7678	17.5689	13.5072	11.4169	17.9403	14.943	14.0667	18.967	18.1983	12.7486	18.9643	19.7284	19.8649	16.1976	12.9421	18.2614	Cellmembrane;Coatedpit;Completeproteome;Directproteinsequencing;Endocytosis;Lipid-binding;Membrane;Phosphoprotein;Proteintransport;Referenceproteome;Transport					2	2	2	6.2	6.2	6.2	49.654	0.004065	3.9272	49766000	25	1.11712	0.290537	2.80019	1.97614	0.426258	0.821185	1.28439	0.929039	P84091	P84091	AP-2 complex subunit mu	Ap2m1
Hspa8	Heat shock cognate 71 kDa protein	0.336388	2.41422	22.5882	20.3548	22.7965	21.2137	17.5681	16.9451	18.6378	23.535	23.4151	21.5062	20.8237	21.1781	21.9174	22.2126	22.0853	19.5184	14.6545	20.2082	3D-structure;Acetylation;ATP-binding;Cellmembrane;Chaperone;Completeproteome;Cytoplasm;Directproteinsequencing;Membrane;Methylation;mRNAprocessing;mRNAsplicing;Nucleotide-binding;Nucleus;Phosphoprotein;Referenceproteome;Repressor;Spliceosome;Stressresponse;Transcription;Transcriptionregulation;Ublconjugation					12	12	8	30	30	24.5	70.87	0	298.7	2155900000	273	0.0326225	0.979532	-0.145	-0.0931349	0.473159	0.79279	1.27156	1.00983	P63017;Q61696;P16627;P17879	P63017	Heat shock cognate 71 kDa protein	Hspa8
Pcdh12	Protocadherin-12	0.571433	2.41011	21.7697	14.0199	13.8403	20.5291	11.9131	21.0219	20.7307	20.4143	15.2176	20.0193	14.0068	20.3199	19.2478	14.1388	17.526	15.0988	15.296	15.3559	Calcium;Celladhesion;Celljunction;Cellmembrane;Completeproteome;Glycoprotein;Membrane;Phosphoprotein;Referenceproteome;Repeat;Signal;Transmembrane;Transmembranehelix					3	3	3	4.2	4.2	4.2	128.67	0	12.036	103700000	28	0.225942	0.860287	-1.07178	-0.550027	0.243035	0.925942	1.2691	0.585121	O55134	O55134	Protocadherin-12	Pcdh12
Eno1	Alpha-enolase	0.46878	2.40003	20.7731	21.9117	23.5769	21.8117	15.7258	15.129	17.1714	23.3281	21.9608	21.2608	22.074	20.7114	22.6527	22.5907	23.069	14.2393	15.9134	20.7534	Acetylation;Cellmembrane;Completeproteome;Cytoplasm;Directproteinsequencing;Glycolysis;Lyase;Magnesium;Membrane;Metal-binding;Phosphoprotein;Referenceproteome;Ublconjugation					11	11	7	48.8	48.8	32.9	47.14	0	323.31	3107500000	352	0.00775337	0.991636	0.0483534	0.0227392	0.329031	0.86884	1.26305	0.753045	P17182	P17182	Alpha-enolase	Eno1
Itgam	Integrin alpha-M	0.0333392	2.39893	22.7633	23.1929	22.9167	20.8721	22.0659	20.2534	22.9151	23.5821	23.8108	23.1565	23.3047	22.8696	23.2666	14.3491	23.8402	16.9664	20.5359	22.2932	Alternativesplicing;Calcium;Celladhesion;Completeproteome;Directproteinsequencing;Disulfidebond;Glycoprotein;Integrin;Membrane;Metal-binding;Receptor;Referenceproteome;Repeat;Signal;Transmembrane;Transmembranehelix					10	10	10	11.5	11.5	11.5	127.48	0	10.054	471610000	83	0.533461	0.629403	-1.80217	-1.11048	1.47705	0.30582	1.26239	2.46588	P05555	P05555	Integrin alpha-M	Itgam
Gm5629	Ig heavy chain V region VH558 A1/A4	0.596955	2.3775	17.0766	15.2141	21.0797	15.175	24.189	22.7653	14.3277	17.0041	22.6619	21.6479	24.8627	22.492	20.9795	22.5631	22.5986	13.6158	21.275	22.8165	Completeproteome;Disulfidebond;Immunoglobulindomain;ImmunoglobulinVregion;Referenceproteome;Signal					2	2	2	30.8	30.8	30.8	12.971	0	27.751	1628000000	57	0.272643	0.82148	1.39145	0.644472	0.224058	0.938049	1.24944	0.546121	P06327	P06327	Ig heavy chain V region VH558 A1/A4	Gm5629
Chst12	Carbohydrate sulfotransferase 12	0.499265	2.35745	20.2214	20.7417	20.3556	13.5207	13.6895	15.7149	14.7528	20.2243	19.2736	20.5398	20.9098	15.9669	20.1885	15.9171	20.9424	14.7069	21.0126	15.5648	Carbohydratemetabolism;Completeproteome;Glycoprotein;Golgiapparatus;Membrane;Referenceproteome;Signal-anchor;Transferase;Transmembrane;Transmembranehelix					2	2	2	8.1	8.1	8.1	49.398	0	8.1693	62738000	55	0.142128	0.920743	0.681415	0.367514	0.301669	0.88595	1.23723	0.701042	Q99LL3	Q99LL3	Carbohydrate sulfotransferase 12	Chst12
Bhmt	Betaine--homocysteine S-methyltransferase 1	0.592458	2.35479	15.5918	23.5281	25.1133	23.8078	14.7477	15.9248	19.9837	23.6981	22.8669	16.8331	22.7745	19.971	22.9639	25.1327	23.7553	17.7444	13.9254	16.5383	Completeproteome;Cytoplasm;Metal-binding;Methyltransferase;Referenceproteome;Transferase;Zinc					11	11	11	42.5	42.5	42.5	45.02	0	323.31	6073300000	311	0.0289384	0.980628	0.224414	0.0829369	0.227343	0.938049	1.2356	0.552928	O35490	O35490	Betaine--homocysteine S-methyltransferase 1	Bhmt
Inmt	Indolethylamine N-methyltransferase	0.631046	2.3382	13.0138	21.4687	23.7889	20.2549	11.8831	18.4989	13.5995	22.8722	21.8114	15.7985	21.5197	20.6594	22.1913	23.0861	22.5052	13.4499	15.5236	15.9598	Completeproteome;Cytoplasm;Detoxification;Directproteinsequencing;Methyltransferase;Referenceproteome;S-adenosyl-L-methionine;Transferase					5	5	5	34.8	34.8	34.8	29.459	0	323.31	2174200000	166	0.0900928	0.940182	0.63463	0.243346	0.199939	0.949596	1.2254	0.495365	P40936	P40936	Indolethylamine N-methyltransferase	Inmt
Gys2	Glycogen [starch] synthase, liver	0.290972	2.3065	12.2963	14.7259	14.322	16.7834	16.5026	15.5162	13.956	14.2987	15.2116	18.5583	16.6809	18.675	15.4766	17.0373	17.6467	13.8942	18.4508	15.9583	Allostericenzyme;Completeproteome;Glycogenbiosynthesis;Glycosyltransferase;Phosphoprotein;Referenceproteome;Transferase					3	3	3	5.5	5.5	5.5	80.87	0	28.39	31138000	16	0.757139	0.477946	1.38625	1.46019	0.536149	0.765494	1.20571	1.11489	Q8VCB3	Q8VCB3	Glycogen [starch] synthase, liver	Gys2
Smpdl3a	Acid sphingomyelinase-like phosphodiesterase 3a	0.278482	2.29877	14.6467	15.0661	15.5337	13.1282	17.3995	15.0518	16.9006	14.8853	14.1528	17.7434	19.7044	14.6447	20.1679	17.0848	21.4226	14.057	16.6717	15.2991	Completeproteome;Glycoprotein;Glycosidase;Hydrolase;Referenceproteome;Secreted;Signal					2	2	2	10.3	10.3	10.3	49.857	0	9.4875	18754000	14	0.990145	0.34743	2.31286	1.79854	0.555203	0.765143	1.20086	1.14599	P70158	P70158	Acid sphingomyelinase-like phosphodiesterase 3a	Smpdl3a
Btnl10	Butyrophilin-like protein 10	0.605448	2.23133	21.3281	13.8784	17.489	20.543	20.4409	14.7167	15.3182	20.3117	14.1225	18.1399	22.0328	25.4184	16.0232	15.9153	15.4298	13.9449	16.1125	15.8128	Alternativesplicing;Completeproteome;Disulfidebond;Glycoprotein;Immunoglobulindomain;Membrane;Referenceproteome;Signal;Transmembrane;Transmembranehelix					2	2	2	8.7	8.7	8.7	29.548	0.0077071	3.1318	111600000	29	1.03989	0.325392	-2.52627	-1.86855	0.217923	0.939509	1.1579	0.533341	Q9JK39	Q9JK39	Butyrophilin-like protein 10	Btnl10
Cap1	Adenylyl cyclase-associated protein 1	0.405363	2.23085	20.3037	20.9894	20.4658	21.7222	19.7085	13.4281	19.4181	21.9228	21.0222	21.7694	20.5489	18.8821	19.8666	18.5825	19.7455	19.2239	15.2229	19.8778	Acetylation;Actin-binding;Cellmembrane;Completeproteome;Directproteinsequencing;Membrane;Phosphoprotein;Referenceproteome					6	6	6	28.9	28.9	28.9	51.564	0	138.09	383280000	53	0.190836	0.890624	-0.683096	-0.47584	0.392156	0.842963	1.1576	0.868729	P40124	P40124	Adenylyl cyclase-associated protein 1	Cap1
Arhgdia	Rho GDP-dissociation inhibitor 1	0.35218	2.22936	21.5799	21.0661	22.3007	21.2815	16.941	16.2846	19.1513	22.777	21.3164	21.9001	20.0215	21.2272	23.0648	22.7882	20.6309	21.1308	15.8427	21.5245	3D-structure;Acetylation;Completeproteome;Cytoplasm;Directproteinsequencing;GTPaseactivation;Phosphoprotein;Referenceproteome					4	4	4	27.5	27.5	27.5	23.407	0	162.31	921030000	96	0.256338	0.83246	0.921367	0.612005	0.453236	0.812363	1.15663	0.975796	Q99PT1	Q99PT1	Rho GDP-dissociation inhibitor 1	Arhgdia
Pkm	Pyruvate kinase PKM	0.0923753	2.2147	22.9921	23.1266	23.0822	22.701	22.2422	19.818	22.2857	24.4914	24.2768	23.3142	23.4342	23.0425	23.3313	21.8349	23.1144	22.3622	21.0486	22.2435	Acetylation;Allostericenzyme;Alternativesplicing;ATP-binding;Completeproteome;Cytoplasm;Directproteinsequencing;Glycolysis;Hydroxylation;Kinase;Magnesium;Metal-binding;Nucleotide-binding;Nucleus;Phosphoprotein;Potassium;Pyruvate;Referenceproteome;Transferase;Ublconjugation					19	19	18	53.7	53.7	51.6	57.844	0	323.31	7345600000	640	0.00247802	0.99651	-0.00454775	-0.00731116	1.03444	0.517174	1.14711	1.86092	P52480	P52480	Pyruvate kinase PKM	Pkm
Bsg	Basigin	0.0240187	2.21426	25.0831	25.5885	24.9199	23.0412	24.9035	24.0458	25.879	25.7581	26.3683	25.8441	25.8751	24.7384	26.0147	25.1645	26.9319	25.2093	22.6511	24.2983	Alternativesplicing;Cellmembrane;Completeproteome;Directproteinsequencing;Disulfidebond;Glycoprotein;Immunoglobulindomain;Lectin;Mannose-binding;Membrane;Phosphoprotein;Referenceproteome;Signal;Transmembrane;Transmembranehelix					5	5	5	23.1	23.1	23.1	42.444	0	323.31	3456700000	250	0.26742	0.822293	0.447982	0.634128	1.61945	0.253863	1.14682	2.6571	P18572	P18572	Basigin	Bsg
Ppic	Peptidyl-prolyl cis-trans isomerase C	0.441639	2.2075	19.4556	15.0859	14.0439	16.1847	14.2728	14.121	13.793	19.5714	13.1339	15.8762	18.6064	19.0376	18.5728	19.1194	19.0124	16.8542	18.6567	13.3731	3D-structure;Completeproteome;Cyclosporin;Cytoplasm;Isomerase;Referenceproteome;Rotamase					2	2	2	10.8	10.8	10.8	22.794	0	9.4669	42576000	24	0.894173	0.399998	2.07077	1.66151	0.354933	0.857514	1.14241	0.801196	P30412	P30412	Peptidyl-prolyl cis-trans isomerase C	Ppic
Fgb	Fibrinogen beta chain;Fibrinopeptide B;Fibrinogen beta chain	0.359885	2.19661	14.6793	17.9527	18.8364	18.1503	16.9676	12.4007	18.3161	16.1469	15.9405	17.4353	17.9424	20.0174	16.8394	17.5781	14.2125	14.5049	16.8243	21.3043	Adaptiveimmunity;Bloodcoagulation;Coiledcoil;Completeproteome;Disulfidebond;Glycoprotein;Hemostasis;Immunity;Innateimmunity;Referenceproteome;Secreted;Signal					7	7	7	23.3	23.3	23.3	54.752	0	156.7	239040000	58	0.0971983	0.940182	0.379428	0.260893	0.443836	0.812733	1.13528	0.959596	Q8K0E8	Q8K0E8	Fibrinogen beta chain;Fibrinopeptide B;Fibrinogen beta chain	Fgb
Ly6e	Lymphocyte antigen 6E	0.469165	2.19317	14.7951	18.4787	19.7453	15.093	19.4067	13.3663	20.1195	19.0572	18.6272	14.6422	20.2139	15.0232	20.3344	20.4711	15.7054	21.1136	13.209	13.073	Cellmembrane;Completeproteome;Disulfidebond;Glycoprotein;GPI-anchor;Lipoprotein;Membrane;Referenceproteome;Signal					1	1	1	10.8	10.8	10.8	13.8	0	83.269	66079000	19	0.0990523	0.939249	0.503545	0.265438	0.328674	0.86884	1.13302	0.752375	Q64253	Q64253	Lymphocyte antigen 6E	Ly6e
Akr1a1	Alcohol dehydrogenase [NADP(+)]	0.574178	2.18011	13.4647	20.6429	22.9081	20.2291	13.4838	13.6971	16.3279	21.4824	18.8551	16.4106	19.4435	18.6526	20.6286	22.6488	20.9464	13.9092	15.6275	15.105	3D-structure;Acetylation;Completeproteome;Directproteinsequencing;NADP;Oxidoreductase;Phosphoprotein;Referenceproteome					9	9	9	47.1	47.1	47.1	36.586	0	112.74	790570000	79	0.121399	0.926375	0.739969	0.319207	0.240954	0.925942	1.1244	0.580881	Q9JII6	Q9JII6	Alcohol dehydrogenase [NADP(+)]	Akr1a1
Lfng	Beta-1,3-N-acetylglucosaminyltransferase lunatic fringe	0.449164	2.15242	13.9655	14.1014	18.0459	13.8112	18.0417	18.1334	17.3178	16.9801	15.5693	17.9109	13.582	21.3746	17.0499	13.448	16.4832	13.556	15.0837	15.6455	Completeproteome;Developmentalprotein;Disulfidebond;Glycoprotein;Glycosyltransferase;Golgiapparatus;Manganese;Membrane;Metal-binding;Referenceproteome;Signal-anchor;Transferase;Transmembrane;Transmembranehelix					1	1	1	4.2	4.2	4.2	41.952	0.01012	2.6118	8147400	7	0.316996	0.788237	-0.805465	-0.730323	0.347595	0.86488	1.10596	0.787657	O09010	O09010	Beta-1,3-N-acetylglucosaminyltransferase lunatic fringe	Lfng
Anxa2	Annexin A2	0.359046	2.15022	15.6813	19.6719	14.1596	16.2885	14.2831	15.7437	14.6636	19.9294	18.6521	17.3061	15.4473	16.4564	16.7566	14.4202	19.4782	14.9683	14.3711	14.5576	3D-structure;Acetylation;Annexin;Basementmembrane;Calcium;Calcium/phospholipid-binding;Completeproteome;Extracellularmatrix;Phosphoprotein;Referenceproteome;Repeat;Secreted;Ublconjugation					6	6	6	29.8	29.8	29.8	38.676	0	112.93	81811000	36	0.0661433	0.953443	-0.212675	-0.18264	0.44485	0.812733	1.10448	0.961348	P07356	P07356	Annexin A2	Anxa2
Crp	C-reactive protein	0.00849349	2.13371	22.641	22.3797	23.0874	22.453	21.7567	20.9674	23.1616	23.7565	23.6031	23.3159	22.8096	23.1986	23.0167	23.1179	23.1759	22.7815	23.1124	23.6252	Acutephase;Calcium;Completeproteome;Disulfidebond;Metal-binding;Referenceproteome;Secreted;Signal					7	7	7	48	48	48	25.36	0	323.31	8193100000	598	1.75634	0.111814	0.924092	2.84078	2.07091	0.165027	1.09336	3.26559	P14847	P14847	C-reactive protein	Crp
Eif5	Eukaryotic translation initiation factor 5	0.454171	2.12046	15.474	20.6594	15.0336	14.2976	13.4072	15.4835	14.7504	19.6896	19.5007	15.4665	14.7551	16.6993	16.6027	18.6946	14.9311	15.383	15.9154	15.8168	Completeproteome;GTP-binding;Initiationfactor;Nucleotide-binding;Phosphoprotein;Proteinbiosynthesis;Referenceproteome					2	2	2	6.5	6.5	6.5	48.968	0.0011211	5.7486	29314000	11	0.167487	0.90868	0.49804	0.42476	0.342781	0.86884	1.08438	0.778731	P59325	P59325	Eukaryotic translation initiation factor 5	Eif5
Angptl4	Angiopoietin-related protein 4	0.287846	2.11701	14.6181	14.1271	16.1313	14.9861	13.1687	15.7373	14.1475	15.0925	16.2808	19.7126	16.0304	13.997	14.602	16.3134	14.1811	15.4911	15.0923	14.5596	Coiledcoil;Completeproteome;Disulfidebond;Extracellularmatrix;Glycoprotein;Referenceproteome;Secreted;Signal					1	1	1	4.6	4.6	4.6	45.538	0	7.3487	37179000	9	NaN	NaN	0	NaN	0.540839	0.765143	1.08203	1.12258	Q9Z1P8	Q9Z1P8	Angiopoietin-related protein 4	Angptl4
Prdx2	Peroxiredoxin-2	0.512411	2.11417	23.2714	23.4706	23.6812	22.5914	18.7204	16.005	19.6887	25.5205	24.1436	22.5989	20.168	22.1009	22.3857	21.3737	22.5294	18.8935	15.6165	22.3843	Acetylation;Antioxidant;Completeproteome;Cytoplasm;Directproteinsequencing;Disulfidebond;Oxidoreductase;Peroxidase;Phosphoprotein;Redox-activecenter;Referenceproteome					8	8	8	53.5	53.5	53.5	21.778	0	323.31	5548800000	285	0.174766	0.900465	-0.759474	-0.440844	0.290382	0.895133	1.08009	0.679222	Q61171	Q61171	Peroxiredoxin-2	Prdx2
Adamts13	A disintegrin and metalloproteinase with thrombospondin motifs 13	0.333249	2.10355	23.3259	22.91	22.3198	21.9921	16.6029	22.8323	22.8641	23.0245	21.8963	22.4799	23.5602	22.595	15.5061	23.6582	16.091	21.9142	23.3617	23.3446	Bloodcoagulation;Calcium;Cleavageonpairofbasicresidues;Completeproteome;Disulfidebond;Glycoprotein;Hemostasis;Hydrolase;Metal-binding;Metalloprotease;Polymorphism;Protease;Referenceproteome;Repeat;Secreted;Signal;Zinc;Zymogen					3	3	3	4.6	4.6	4.6	155.36	0.0042418	4.5882	346470000	54	0.223904	0.860287	-1.01788	-0.545801	0.477231	0.791432	1.07283	1.01673	Q769J6	Q769J6	A disintegrin and metalloproteinase with thrombospondin motifs 13	Adamts13
Prdx1	Peroxiredoxin-1	0.660084	2.10179	16.9431	21.1823	23.316	16.7563	13.9213	13.8256	14.4725	23.3769	22.3728	22.1743	15.4821	14.4959	21.9005	22.0283	21.7929	14.3357	13.8653	14.7767	Acetylation;Antioxidant;Completeproteome;Cytoplasm;Directproteinsequencing;Disulfidebond;Oxidoreductase;Peroxidase;Phosphoprotein;Redox-activecenter;Referenceproteome					5	5	4	25.1	25.1	21.1	22.176	0	113.49	546680000	28	0.0721683	0.946411	0.459128	0.198148	0.180401	0.957293	1.07162	0.453194	P35700	P35700	Peroxiredoxin-1	Prdx1
Cd200	OX-2 membrane glycoprotein	0.475209	2.07745	19.0339	15.271	16.5262	19.7247	19.4754	15.8101	20.5048	16.5919	21.2632	20.1472	13.879	19.7841	20.7278	20.5548	15.1693	20.6037	17.7589	16.753	3D-structure;Cellmembrane;Completeproteome;Directproteinsequencing;Disulfidebond;Glycoprotein;Immunoglobulindomain;Membrane;Referenceproteome;Signal;Transmembrane;Transmembranehelix					1	1	1	9.7	9.7	9.7	31.256	0	9.6289	26331000	17	0.329331	0.783065	0.954342	0.75361	0.323116	0.869451	1.05481	0.741906	O54901	O54901	OX-2 membrane glycoprotein	Cd200
Pygl	Glycogen phosphorylase, liver form	0.627014	2.07158	14.3269	21.2356	24.879	21.8915	12.7173	17.4503	16.2781	21.9341	20.4404	19.0988	21.4284	19.625	21.8058	22.6308	22.4167	15.6098	14.4118	18.3954	Acetylation;Allostericenzyme;Carbohydratemetabolism;Completeproteome;Directproteinsequencing;Glycogenmetabolism;Glycosyltransferase;Nucleotide-binding;Phosphoprotein;Pyridoxalphosphate;Referenceproteome;Transferase					22	20	20	37.1	34.4	34.4	97.462	0	323.31	4012900000	381	0.0690899	0.948838	0.46162	0.190245	0.202723	0.949596	1.05073	0.501295	Q9ET01	Q9ET01	Glycogen phosphorylase, liver form	Pygl
Pfkm	ATP-dependent 6-phosphofructokinase, muscle type	0.384971	2.05	17.7869	19.0265	18.2366	16.5799	17.0865	15.6443	13.3741	20.2157	18.9478	19.107	19.3823	19.5475	18.7824	15.2492	13.8455	13.6156	15.7942	17.5605	Acetylation;Allostericenzyme;Alternativesplicing;ATP-binding;Cellprojection;Cilium;Completeproteome;Cytoplasm;Directproteinsequencing;Flagellum;Glycolysis;Glycoprotein;Kinase;Magnesium;Metal-binding;Nucleotide-binding;Phosphoprotein;Referenceproteome;Transferase					6	6	5	10.8	10.8	9.4	85.268	0	7.2788	105860000	30	0.875358	0.409307	-1.58555	-1.6343	0.414571	0.833355	1.03562	0.908529	P47857	P47857	ATP-dependent 6-phosphofructokinase, muscle type	Pfkm
Shmt1	Serine hydroxymethyltransferase, cytosolic	0.537536	2.01928	16.3002	18.6707	22.333	17.5476	14.4025	13.0411	16.2285	20.4471	19.1616	15.2694	19.7559	17.5156	18.3939	20.2412	19.9211	15.8003	16.1078	16.3095	3D-structure;Completeproteome;Cytoplasm;Directproteinsequencing;One-carbonmetabolism;Pyridoxalphosphate;Referenceproteome;Transferase					8	8	8	29.1	29.1	29.1	52.6	0	19.53	523510000	66	0.190096	0.890624	0.746449	0.474244	0.269593	0.91431	1.01384	0.638437	P50431	P50431	Serine hydroxymethyltransferase, cytosolic	Shmt1
Gpx1	Glutathione peroxidase 1	0.575152	2.00121	21.4882	22.8404	23.5414	22.0507	16.2897	13.9469	18.8262	23.418	21.6053	21.5714	20.2246	20.517	22.5083	22.0822	22.9562	18.7586	13.1059	20.0991	Acetylation;Completeproteome;Cytoplasm;Oxidoreductase;Peroxidase;Phosphoprotein;Referenceproteome;Selenocysteine					9	9	9	60.7	60.7	60.7	22.329	0	323.31	2009200000	178	0.0168472	0.985983	-0.107848	-0.0489145	0.240218	0.925942	1.00087	0.57938	P11352	P11352	Glutathione peroxidase 1	Gpx1
Myo1c	Unconventional myosin-Ic	0.557045	2.00071	15.2123	16.0611	19.7383	13.6304	16.2492	12.2291	14.5678	21.341	14.6595	14.3052	14.6654	19.5846	19.5949	15.3373	14.9185	15.1537	14.2611	14.9336	3D-structure;Acetylation;Actin-binding;Alternativesplicing;ATP-binding;Calmodulin-binding;Cellmembrane;Cellprojection;Completeproteome;Cytoplasm;Cytoplasmicvesicle;Membrane;Methylation;Motorprotein;mRNAtransport;Myosin;Nuclearporecomplex;Nucleotide-binding;Nucleus;Phosphoprotein;Proteintransport;Referenceproteome;Repeat;Translocation;Transport					3	3	3	3.4	3.4	3.4	121.94	0.0042965	4.7446	63958000	7	0.0486226	0.968797	0.179771	0.136569	0.254109	0.921752	1.00051	0.607526	Q9WTI7	Q9WTI7	Unconventional myosin-Ic	Myo1c
Upb1	Beta-ureidopropionase	0.525196	1.9939	13.1121	15.1529	20.8122	16.1463	12.9613	13.3141	16.6145	18.9549	13.3101	16.6513	14.114	17.8277	15.836	15.5809	15.0909	13.931	16.6499	15.0421	Allostericenzyme;Completeproteome;Cytoplasm;Hydrolase;Metal-binding;Referenceproteome;Zinc					1	1	1	4.6	4.6	4.6	43.937	0	19.83	75984000	6	0.0286076	0.980628	0.105313	0.0820175	0.279679	0.900193	0.995593	0.658324	Q8VC97	Q8VC97	Beta-ureidopropionase	Upb1
Myh9	Myosin-9	0.401423	1.99055	23.4073	23.6491	23.4897	23.4176	18.5998	19.1008	20.2804	24.2202	23.7631	23.4566	22.9691	22.9339	23.4812	21.8106	22.5451	18.923	15.54	21.3067	Acetylation;Actin-binding;ATP-binding;Calmodulin-binding;Celladhesion;Cellshape;Coiledcoil;Completeproteome;Cytoplasm;Cytoskeleton;Directproteinsequencing;Motorprotein;Myosin;Nucleotide-binding;Phosphoprotein;Referenceproteome;Ublconjugation					24	24	23	20.4	20.4	19.6	226.37	0	315.97	1812400000	394	0.39335	0.738094	-1.34296	-0.870863	0.396397	0.841244	0.993167	0.876307	Q8VDD5;Q61879	Q8VDD5	Myosin-9	Myh9
Tkt	Transketolase	0.422633	1.98377	22.2615	23.0607	23.4056	22.2593	19.435	16.3533	20.6367	23.4942	22.8123	22.1392	21.7778	21.8447	23.0959	22.7245	23.2247	15.0932	16.4987	21.5043	Acetylation;Calcium;Completeproteome;Directproteinsequencing;Magnesium;Metal-binding;Phosphoprotein;Referenceproteome;Thiaminepyrophosphate;Transferase					12	12	12	34	34	34	67.63	0	323.31	3387700000	361	0.164476	0.909635	-0.772347	-0.418063	0.374036	0.846818	0.988245	0.836088	P40142	P40142	Transketolase	Tkt
Klk1	Kallikrein-1	0.126442	1.95923	23.7601	23.7679	24.179	23.4235	22.7468	23.9548	24.9174	26.3782	25.3478	22.3955	24.4554	24.1596	24.4923	23.8341	24.0527	13.0287	24.4642	22.5343	Completeproteome;Directproteinsequencing;Disulfidebond;Glycoprotein;Hydrolase;Protease;Referenceproteome;Serineprotease;Signal;Zymogen					9	9	9	49	49	49	28.774	0	61.451	2105900000	146	0.383135	0.743983	-1.57097	-0.852532	0.898108	0.575631	0.970288	1.66719	P15947;P15945;P00757	P15947	Kallikrein-1	Klk1
Pm20d1	Probable carboxypeptidase PM20D1	0.024685	1.9502	19.5732	21.4265	21.9676	20.6125	21.0854	21.012	22.2423	21.6518	21.6535	21.5267	21.9186	22.4661	23.1755	23.4147	22.7956	23.8609	23.1414	23.0684	Completeproteome;Glycoprotein;Hydrolase;Metal-binding;Protease;Referenceproteome;Secreted;Signal;Zinc	+	72h C.albicans_PBS			13	13	13	47.7	47.7	47.7	55.662	0	168.46	2535300000	392	4.06602	0.00250558	2.29655	6.3282	1.60757	0.253863	0.963622	2.64115	Q8C165	Q8C165	Probable carboxypeptidase PM20D1	Pm20d1
Apof	Apolipoprotein F	0.145851	1.92738	21.3776	19.1222	19.1048	20.2013	20.0626	21.0879	19.602	22.0463	22.6802	20.5757	20.5173	21.2148	20.5375	22.6159	20.0155	23.5487	20.5975	21.8578	Cholesterolmetabolism;Cleavageonpairofbasicresidues;Completeproteome;HDL;LDL;Lipidmetabolism;Lipidtransport;Referenceproteome;Secreted;Signal;Steroidmetabolism;Sterolmetabolism;Transport					8	8	8	43.8	43.8	43.8	34.359	0	316.02	1556200000	194	1.13488	0.283813	1.36944	2.0007	0.836092	0.616798	0.946644	1.5771	Q91V80	Q91V80	Apolipoprotein F	Apof
Taldo1	Transaldolase	0.301454	1.92077	16.607	16.1568	14.3327	16.8006	13.3929	14.5171	15.5464	18.5994	17.7752	14.8505	15.8827	14.8029	14.7911	14.8857	16.7184	14.5488	15.8933	15.7835	3D-structure;Acetylation;Completeproteome;Cytoplasm;Directproteinsequencing;Pentoseshunt;Phosphoprotein;Referenceproteome;Schiffbase;Transferase					2	2	2	7.1	7.1	7.1	37.387	0.0040486	3.8775	24392000	19	0.0741605	0.945939	0.135629	0.20324	0.520778	0.770667	0.941684	1.08959	Q93092	Q93092	Transaldolase	Taldo1
Gm2a	Ganglioside GM2 activator	0.677861	1.91878	15.0175	14.4292	22.2408	15.2665	22.6935	18.6932	14.2973	21.8495	21.4755	19.7818	22.6086	13.9691	21.3822	17.1715	23.4916	17.3696	22.5242	21.632	3D-structure;Completeproteome;Disulfidebond;Glycoprotein;Hydrolase;Lipidmetabolism;Lysosome;Referenceproteome;Signal;Sphingolipidmetabolism					2	2	2	25.9	25.9	25.9	20.824	0	15.973	233540000	52	0.686745	0.523519	2.53838	1.35346	0.168859	0.95803	0.940188	0.427803	Q60648	Q60648	Ganglioside GM2 activator	Gm2a
Fah	Fumarylacetoacetase	0.614029	1.91067	15.1726	20.833	23.3112	20.569	16.3475	14.2926	17.6864	22.6782	20.1818	15.6949	20.8835	19.0056	21.6951	22.9403	22.7515	13.9952	17.0332	14.763	3D-structure;Acetylation;Calcium;Completeproteome;Hydrolase;Magnesium;Metal-binding;Phenylalaninecatabolism;Phosphoprotein;Referenceproteome;Tyrosinecatabolism					10	10	10	45.6	45.6	45.6	46.175	0	281.95	1873200000	251	0.0720275	0.946411	0.442061	0.197788	0.211811	0.940265	0.934076	0.520521	P35505	P35505	Fumarylacetoacetase	Fah
Arf3	ADP-ribosylation factor 3;ADP-ribosylation factor 1;ADP-ribosylation factor 5;ADP-ribosylation factor 2;ADP-ribosylation factor 4	0.539488	1.90137	13.9985	19.9526	20.0944	20.3459	15.5574	16.8228	14.6562	21.0668	20.7516	18.7422	19.2138	17.9033	20.7981	21.0753	20.1523	14.7356	15.3793	18.2831	3D-structure;Acetylation;Celljunction;Cellmembrane;Completeproteome;Cytoplasm;Directproteinsequencing;ER-Golgitransport;Golgiapparatus;GTP-binding;Lipoprotein;Membrane;Myristate;Nucleotide-binding;Postsynapticcellmembrane;Proteintransport;Referenceproteome;Synapse;Synaptosome;Transport					4	4	4	34.8	34.8	34.8	20.601	0	46.914	268430000	65	0.149357	0.916092	0.608663	0.384031	0.268018	0.91431	0.927039	0.635315	P61205;P84078;P84084;Q8BSL7;P61750	P61205;P84078;P84084;Q8BSL7;P61750	ADP-ribosylation factor 3;ADP-ribosylation factor 1;ADP-ribosylation factor 5;ADP-ribosylation factor 2;ADP-ribosylation factor 4	Arf3
Eef1a1	Elongation factor 1-alpha 1	0.190419	1.89321	21.9971	24.0408	24.7353	23.8892	21.42	20.9948	23.979	24.1448	23.6235	23.6531	24.0192	23.1826	24.4425	25.3438	24.5795	21.8062	18.9227	22.8972	Acetylation;Completeproteome;Cytoplasm;Directproteinsequencing;Elongationfactor;GTP-binding;Methylation;Nucleotide-binding;Nucleus;Phosphoprotein;Proteinbiosynthesis;Referenceproteome;Ublconjugation					13	13	9	47.4	47.4	33.3	50.113	0	323.31	13852000000	729	0.0466793	0.969069	0.152435	0.131365	0.720289	0.709748	0.920831	1.40464	P10126	P10126	Elongation factor 1-alpha 1	Eef1a1
Ca2	Carbonic anhydrase 2	0.359194	1.89229	25.2727	25.5589	26.1412	25.7445	23.1465	21.4298	23.2081	27.1382	26.7764	25.5005	24.6435	25.5478	25.2008	23.8089	25.0948	23.2315	15.2859	25.1834	Acetylation;Cellmembrane;Completeproteome;Cytoplasm;Directproteinsequencing;Lyase;Membrane;Metal-binding;Phosphoprotein;Referenceproteome;Zinc					11	11	11	69.6	69.6	69.6	29.032	0	323.31	39757000000	749	0.413097	0.724576	-1.58138	-0.90593	0.444671	0.812733	0.920133	0.961038	P00920	P00920	Carbonic anhydrase 2	Ca2
Me1	NADP-dependent malic enzyme	0.476517	1.89186	21.9498	21.7036	23.3149	20.9611	18.535	16.0808	18.9068	23.2881	22.3066	21.6028	21.4111	20.5486	22.169	22.0963	22.4421	18.5886	13.5505	19.7787	Acetylation;Completeproteome;Cytoplasm;Directproteinsequencing;Metal-binding;NADP;Oxidoreductase;Referenceproteome					19	19	19	60.1	60.1	60.1	63.953	0	323.31	2859100000	471	0.143304	0.920743	-0.653324	-0.370211	0.321922	0.869451	0.919802	0.73965	P06801	P06801	NADP-dependent malic enzyme	Me1
Akr1d1	3-oxo-5-beta-steroid 4-dehydrogenase	0.559891	1.8907	16.1004	14.3848	22.1018	13.9207	14.5155	13.9511	15.9159	20.6552	16.1316	16.0662	15.1999	16.5191	13.4651	19.8494	19.9155	11.8531	15.927	16.0802	Bileacidcatabolism;Completeproteome;Cytoplasm;Lipiddegradation;Lipidmetabolism;NADP;Oxidoreductase;Referenceproteome;Steroidmetabolism					9	9	9	47.7	47.7	47.7	37.289	0	76.323	264920000	37	0.0687785	0.948838	0.3527	0.189443	0.251897	0.921752	0.918919	0.603069	Q8VCX1	Q8VCX1	3-oxo-5-beta-steroid 4-dehydrogenase	Akr1d1
Hbb-b1	Hemoglobin subunit beta-1	0.45882	1.89032	31.5402	32.1437	32.5702	31.5972	28.373	27.0032	28.7853	33.4639	33.2345	31.8678	29.9978	31.3901	31.7624	30.7184	31.7383	29.2426	25.4672	31.6781	3D-structure;Acetylation;Completeproteome;Directproteinsequencing;Heme;Iron;Metal-binding;Oxygentransport;Phosphoprotein;Polymorphism;Referenceproteome;S-nitrosylation;Transport					15	15	15	70.7	70.7	70.7	15.84	0	323.31	2836900000000	6635	0.120952	0.926375	-0.436745	-0.318149	0.338357	0.86884	0.918634	0.770499	P02088;P02089;CON__Q3SX09;P02104;CON__P02070	P02088	Hemoglobin subunit beta-1	Hbb-b1
Spint1	Kunitz-type protease inhibitor 1	0.287419	1.88541	15.8454	20.0791	21.0611	20.1599	20.5348	19.5046	19.9766	19.754	20.9517	20.3077	21.5391	20.1451	17.3888	18.6992	20.0232	15.0816	14.9522	19.4953	Completeproteome;Disulfidebond;Glycoprotein;Proteaseinhibitor;Referenceproteome;Repeat;Secreted;Serineproteaseinhibitor;Signal					5	5	5	14.6	14.6	14.6	56.59	0	12.056	125640000	56	0.873788	0.409307	-1.92411	-1.63203	0.541485	0.765143	0.914879	1.12363	Q9R097	Q9R097	Kunitz-type protease inhibitor 1	Spint1
Ltf	Lactotransferrin	0.0282719	1.88255	24.3647	24.3301	23.7368	23.0595	22.3808	23.3246	24.6441	24.6291	24.444	24.5962	24.73	23.6291	25.1163	25.0101	24.706	25.4289	25.0367	25.243	Completeproteome;Disulfidebond;Glycoprotein;Hydrolase;Immunity;Iontransport;Iron;Irontransport;Metal-binding;Osteogenesis;Protease;Referenceproteome;Repeat;Secreted;Serineprotease;Signal;Transport	+	72h C.albicans_PBS			14	14	14	30.4	30.4	30.4	77.837	0	231.51	4850500000	494	3.09147	0.0124479	1.55747	4.72516	1.54864	0.275119	0.912689	2.56208	P08071	P08071	Lactotransferrin	Ltf
Stab1	Stabilin-1	0.0173616	1.85192	21.9614	22.892	22.701	23.4752	23.6723	23.8554	23.8454	23.9157	23.7756	24.1159	23.7533	24.4855	23.7805	13.9347	23.6693	22.3877	22.7611	23.6258	Alternativesplicing;Completeproteome;Directproteinsequencing;Disulfidebond;EGF-likedomain;Glycoprotein;Inflammatoryresponse;LamininEGF-likedomain;Membrane;Receptor;Referenceproteome;Repeat;Signal;Transmembrane;Transmembranehelix					4	4	4	3.9	3.9	3.9	276.25	0	74.425	481530000	76	0.397007	0.738094	-1.39972	-0.877394	1.76041	0.221066	0.889022	2.84624	Q8R4Y4	Q8R4Y4	Stabilin-1	Stab1
A2mp	Alpha-2-macroglobulin-P	0.471475	1.84639	21.685	21.8137	26.6542	21.8161	22.1696	25.064	20.2529	24.7406	24.5317	24.269	25.9651	24.7515	23.6358	20.7701	23.9942	22.7647	23.7084	24.0169	Baitregion;Completeproteome;Disulfidebond;Glycoprotein;Pregnancy;Proteaseinhibitor;Referenceproteome;Secreted;Serineproteaseinhibitor;Signal;Thioesterbond					76	74	72	73.3	72.3	70.4	164.35	0	323.31	194120000000	3681	0.0178381	0.985983	-0.0520999	-0.0517354	0.326542	0.86884	0.884705	0.748364	Q6GQT1	Q6GQT1	Alpha-2-macroglobulin-P	A2mp
Cd14	Monocyte differentiation antigen CD14	0.0816155	1.8347	22.9024	23.0765	23.4901	21.2605	21.5664	21.6184	22.1093	23.0047	23.5714	23.3373	23.5003	23.6446	24.4127	24.462	23.8037	24.4424	23.7898	24.3244	3D-structure;Cellmembrane;Completeproteome;Disulfidebond;Glycoprotein;GPI-anchor;Immunity;Inflammatoryresponse;Innateimmunity;Leucine-richrepeat;Lipoprotein;Membrane;Referenceproteome;Repeat;Signal	+	72h C.albicans_PBS			16	16	16	67.5	67.5	67.5	39.203	0	323.31	9296100000	510	3.03037	0.0131795	1.88679	4.63261	1.08823	0.473475	0.875547	1.93603	P10810	P10810	Monocyte differentiation antigen CD14	Cd14
Apom	Apolipoprotein M	0.481842	1.83174	23.746	24.378	16.6966	23.94	23.3446	22.9321	22.9437	23.8989	23.5337	23.329	22.7244	23.8469	23.1425	23.6886	23.201	23.2241	22.1813	23.6563	3D-structure;Completeproteome;Disulfidebond;HDL;Lipidtransport;Referenceproteome;Secreted;Signal;Transport					2	2	2	15.8	15.8	15.8	21.273	0	17.049	3723300000	102	0.23236	0.855808	0.676085	0.56328	0.317095	0.875636	0.873218	0.730511	Q9Z1R3	Q9Z1R3	Apolipoprotein M	Apom
Isoc1	Isochorismatase domain-containing protein 1	0.54824	1.81123	16.8599	16.018	19.2798	17.2721	15.1293	15.6696	13.586	18.6813	19.8269	18.7244	13.9332	20.6188	15.2953	18.221	17.986	15.9272	16.9715	13.8264	Completeproteome;Referenceproteome					4	4	4	20.9	20.9	20.9	32.032	0	9.9824	56990000	27	0.14051	0.920743	-0.333572	-0.363793	0.261029	0.916679	0.856966	0.621399	Q91V64	Q91V64	Isochorismatase domain-containing protein 1	Isoc1
Itgav	Integrin alpha-V;Integrin alpha-V heavy chain;Integrin alpha-V light chain	0.763845	1.78224	14.1826	22.9219	16.7607	12.6712	24.2061	12.6628	15.9124	16.4757	23.0306	12.9771	23.2679	16.7438	23.1344	19.768	13.5432	14.5547	14.4291	15.6915	Angiogenesis;Calcium;Celladhesion;Cleavageonpairofbasicresidues;Completeproteome;Developmentalprotein;Differentiation;Disulfidebond;Glycoprotein;Integrin;Membrane;Metal-binding;Receptor;Referenceproteome;Repeat;Signal;Transmembrane;Transmembranehelix					2	2	2	4.3	4.3	4.3	115.36	0.007722	3.1531	164450000	15	0.0522114	0.965592	-0.380705	-0.146128	0.116995	0.9792	0.833694	0.308754	P43406	P43406	Integrin alpha-V;Integrin alpha-V heavy chain;Integrin alpha-V light chain	Itgav
Aldh1a1	Retinal dehydrogenase 1	0.59531	1.7708	21.7885	23.5768	24.195	23.4823	19.9329	15.0128	20.8358	23.6523	22.9476	20.4511	22.5087	22.5391	23.1894	24.4043	23.9498	19.8737	13.4249	21.9021	Acetylation;Completeproteome;Cytoplasm;Directproteinsequencing;NAD;Oxidoreductase;Phosphoprotein;Referenceproteome					19	19	12	52.7	52.7	36.9	54.467	0	323.31	7126900000	463	0.0331163	0.979532	-0.207328	-0.0944961	0.225257	0.938049	0.824403	0.548608	P24549	P24549	Retinal dehydrogenase 1	Aldh1a1
Plod1	Procollagen-lysine,2-oxoglutarate 5-dioxygenase 1	0.423795	1.75143	14.8532	20.9003	19.6495	20.3616	19.7269	20.493	20.8856	19.1441	19.2772	20.0771	20.8567	20.595	20.8742	21.3243	20.7855	21.753	20.8651	19.7169	Completeproteome;Dioxygenase;Endoplasmicreticulum;Glycoprotein;Iron;Membrane;Metal-binding;Oxidoreductase;Referenceproteome;Signal;VitaminC					18	18	18	44.2	44.2	44.2	83.594	0	160.42	831920000	257	0.868774	0.41128	1.55573	1.62475	0.372844	0.846818	0.808537	0.833926	Q9R0E2	Q9R0E2	Procollagen-lysine,2-oxoglutarate 5-dioxygenase 1	Plod1
Hint1	Histidine triad nucleotide-binding protein 1	0.643229	1.74617	14.7032	19.4673	21.2457	20.0548	16.1936	13.6487	14.4951	21.109	20.5726	18.2758	19.8886	15.7976	20.8712	19.9532	21.0716	13.1097	14.8557	16.7061	Acetylation;Apoptosis;Completeproteome;Cytoplasm;Directproteinsequencing;Hydrolase;Nucleotide-binding;Nucleus;Referenceproteome;Transcription;Transcriptionregulation					3	3	3	54	54	54	13.777	0	42.679	252420000	46	0.0393262	0.975386	0.208992	0.111499	0.191635	0.953254	0.804195	0.477562	P70349	P70349	Histidine triad nucleotide-binding protein 1	Hint1
Glul	Glutamine synthetase	0.724187	1.73242	18.0094	22.7383	24.984	21.1402	14.0623	15.9843	13.9105	23.7352	21.2452	20.2826	20.8054	21.6963	22.9622	24.1709	23.5254	14.4676	14.4373	14.0882	Acetylation;ATP-binding;Completeproteome;Cytoplasm;Directproteinsequencing;Ligase;Lyase;Mitochondrion;Nucleotide-binding;Phosphoprotein;Referenceproteome;Ublconjugation					10	10	10	44.5	44.5	44.5	42.119	0	246.78	2480300000	120	0.0740753	0.945939	-0.544495	-0.203023	0.140149	0.9792	0.792788	0.362963	P15105	P15105	Glutamine synthetase	Glul
Gmppb	Mannose-1-phosphate guanyltransferase beta	0.467089	1.71814	14.2556	14.1202	16.7799	14.0884	13.6567	13.8499	14.1215	19.7839	13.9516	14.2465	14.8976	14.4346	20.0184	19.1467	19.5217	14.5394	15.9779	15.6935	Completeproteome;Cytoplasm;GTP-binding;Nucleotide-binding;Nucleotidyltransferase;Referenceproteome;Transferase					1	1	1	5.6	5.6	5.6	39.916	0.0058423	3.2485	31092000	18	1.75095	0.112419	3.02448	2.83354	0.330601	0.86884	0.780851	0.755992	Q8BTZ7	Q8BTZ7	Mannose-1-phosphate guanyltransferase beta	Gmppb
Qsox1	Sulfhydryl oxidase 1	3.45317e-05	1.71436	26.2805	26.6251	26.4176	26.0815	26.2778	26.0134	27.2796	27.0358	26.9851	27.1801	27.0358	26.8454	26.97	27.3378	26.8465	27.493	27.4612	27.1353	3D-structure;Alternativesplicing;Completeproteome;Disulfidebond;FAD;Flavoprotein;Glycoprotein;Golgiapparatus;Membrane;Oxidoreductase;Referenceproteome;Secreted;Signal;Transmembrane;Transmembranehelix	+	72h C.albicans_PBS	+	24h C.albicans_PBS	26	26	26	51.2	51.2	51.2	82.784	0	323.31	120500000000	2338	4.17285	0.00234662	0.924687	6.52075	4.46178	0.00446446	0.777668	7.06091	Q8BND5	Q8BND5	Sulfhydryl oxidase 1	Qsox1
Apob	Apolipoprotein B-100;Apolipoprotein B-48	2.39565e-05	1.71431	29.305	29.3559	29.4236	29.4206	29.4038	29.3235	30.5593	29.7958	30.019	30.1299	30.1432	30.251	29.7743	28.9263	29.3452	29.945	29.7445	30.0141	Acetylation;Cholesterolmetabolism;Chylomicron;Coiledcoil;Completeproteome;Cytoplasm;Disulfidebond;Glycoprotein;Heparin-binding;LDL;Lipidmetabolism;Lipidtransport;Lipoprotein;Palmitate;Phosphoprotein;Referenceproteome;Repeat;RNAediting;Secreted;Signal;Steroidmetabolism;Sterolmetabolism;Transport;VLDL			+	24h C.albicans_PBS	202	202	201	62.8	62.8	62.6	509.43	0	323.31	963430000000	22929	0.773496	0.468181	0.252831	1.48464	4.62058	0.00361344	0.77763	7.37056	E9Q414	E9Q414	Apolipoprotein B-100;Apolipoprotein B-48	Apob
Mstn	Growth/differentiation factor 8	0.565147	1.70713	15.2805	19.9727	19.8502	20.063	13.7423	20.3277	16.9672	19.0821	20.3558	19.2366	18.0736	20.1505	16.8116	14.9456	16.1041	15.7719	14.8315	16.5105	3D-structure;Cleavageonpairofbasicresidues;Completeproteome;Cytokine;Disulfidebond;Glycoprotein;Growthfactor;Heparin-binding;Referenceproteome;Secreted;Signal					4	4	4	25.8	25.8	25.8	42.921	0	18.824	180880000	58	1.08327	0.301809	-2.37688	-1.92914	0.247839	0.921752	0.771574	0.59487	O08689	O08689	Growth/differentiation factor 8	Mstn
Nars	Asparagine--tRNA ligase, cytoplasmic	0.618952	1.70665	14.8675	15.1499	20.1263	13.2705	14.5779	13.7083	14.5826	19.9746	13.1356	14.6816	15.0498	18.9031	19.7693	21.4698	19.7971	12.2498	14.678	13.9713	Acetylation;Aminoacyl-tRNAsynthetase;ATP-binding;Completeproteome;Cytoplasm;Ligase;Nucleotide-binding;Phosphoprotein;Proteinbiosynthesis;Referenceproteome					6	6	6	13.4	13.4	13.4	64.279	0	13.877	99549000	23	0.420747	0.720879	1.70583	0.919388	0.208343	0.944988	0.771164	0.513208	Q8BP47	Q8BP47	Asparagine--tRNA ligase, cytoplasmic	Nars
Gp6	Platelet glycoprotein VI	0.369671	1.70576	20.4611	21.5934	17.1464	21.9791	22.5758	21.5324	21.2109	22.2055	22.2414	21.4767	21.5021	21.274	20.9889	20.6745	20.656	20.6957	21.0141	20.7952	Bloodcoagulation;Completeproteome;Disulfidebond;Glycoprotein;Hemostasis;Immunoglobulindomain;Membrane;Receptor;Referenceproteome;Repeat;Signal;Transmembrane;Transmembranehelix					4	4	4	24.6	24.6	24.6	34.594	0	50.902	618890000	154	0.033829	0.979453	-0.0772921	-0.0964582	0.432185	0.821185	0.770411	0.939381	P0C191	P0C191	Platelet glycoprotein VI	Gp6
Gdi2	Rab GDP dissociation inhibitor beta	0.614007	1.69219	19.7552	22.3583	20.4452	20.8477	16.9566	13.6985	16.3832	20.6194	20.133	20.7132	20.6704	20.0956	21.9704	22.2056	21.6348	18.4636	14.6393	18.4049	Acetylation;Alternativesplicing;Completeproteome;Cytoplasm;Directproteinsequencing;GTPaseactivation;Membrane;Phosphoprotein;Referenceproteome					9	9	8	32.4	32.4	30.3	50.537	0	120.02	920660000	153	0.11647	0.927643	0.542855	0.307504	0.211826	0.940265	0.758895	0.520554	Q61598	Q61598	Rab GDP dissociation inhibitor beta	Gdi2
C3	Complement C3;Complement C3 beta chain;C3-beta-c;Complement C3 alpha chain;C3a anaphylatoxin;Acylation stimulating protein;Complement C3b alpha chain;Complement C3c alpha chain fragment 1;Complement C3dg fragment;Complement C3g fragment;Complement C3d fragment;Complement C3f fragment;Complement C3c alpha chain fragment 2	0.00016139	1.6888	29.9512	30.2203	30.6198	30.5389	30.3395	30.3174	30.8576	30.9544	31.2202	31.4361	31.0117	31.0432	31.7127	30.9546	31.5105	31.146	31.3093	31.7691	Alternativeinitiation;Cleavageonpairofbasicresidues;Complementalternatepathway;Complementpathway;Completeproteome;Directproteinsequencing;Disulfidebond;Fattyacidmetabolism;Glycoprotein;Immunity;Inflammatoryresponse;Innateimmunity;Lipidmetabolism;Phosphoprotein;Referenceproteome;Secreted;Signal;Thioesterbond	+	72h C.albicans_PBS	+	24h C.albicans_PBS	123	123	111	78.5	78.5	74.3	186.48	0	323.31	5263900000000	29930	4.18585	0.00234662	1.06919	6.54443	3.79212	0.0109156	0.756	5.851	P01027	P01027	Complement C3;Complement C3 beta chain;C3-beta-c;Complement C3 alpha chain;C3a anaphylatoxin;Acylation stimulating protein;Complement C3b alpha chain;Complement C3c alpha chain fragment 1;Complement C3dg fragment;Complement C3g fragment;Complement C3d fragment;Complement C3f fragment;Complement C3c alpha chain fragment 2	C3
Gpi	Glucose-6-phosphate isomerase	0.675972	1.68319	15.6082	21.2964	21.2891	19.3507	16.3414	14.8987	14.3237	22.1217	21.6541	16.0926	18.4951	20.6043	20.285	18.9143	20.7869	15.0197	16.603	19.6853	3D-structure;Acetylation;Angiogenesis;Completeproteome;Cytokine;Cytoplasm;Directproteinsequencing;Gluconeogenesis;Glycolysis;Growthfactor;Isomerase;Phosphoprotein;Referenceproteome;Secreted;Ublconjugation					8	8	8	25.1	25.1	25.1	62.766	0	16.362	539190000	100	0.10483	0.933993	0.418299	0.279518	0.170072	0.957362	0.7512	0.430487	P06745;CON__Q3ZBD7	P06745	Glucose-6-phosphate isomerase	Gpi
Adh5	Alcohol dehydrogenase class-3	0.66253	1.68254	14.7042	19.4542	22.4199	19.8675	14.6374	13.7644	17.5366	20.8654	19.2294	15.1284	19.2831	17.3085	19.9552	22.3713	19.9096	14.9799	15.271	15.7906	3D-structure;Acetylation;Completeproteome;Cytoplasm;Directproteinsequencing;Metal-binding;NAD;Oxidoreductase;Phosphoprotein;Referenceproteome;Zinc					8	8	8	46.3	46.3	46.3	39.547	0	59.569	598620000	92	0.111824	0.928955	0.571679	0.296395	0.178794	0.957293	0.750641	0.449681	P28474	P28474	Alcohol dehydrogenase class-3	Adh5
Lyz2	Lysozyme C-2	0.594271	1.67873	21.8048	21.0404	21.8537	21.2915	20.4133	13.3225	19.99	21.0371	21.2863	20.421	20.4888	20.9872	22.1525	20.4326	20.514	20.2055	19.5595	20.6594	3D-structure;Antimicrobial;Bacteriolyticenzyme;Completeproteome;Directproteinsequencing;Disulfidebond;Glycosidase;Hydrolase;Milkprotein;Referenceproteome;Secreted;Signal					1	1	1	16.9	16.9	16.9	16.689	0	69.349	409340000	54	0.181528	0.894283	0.632893	0.455653	0.226015	0.938049	0.747367	0.55018	P08905	P08905	Lysozyme C-2	Lyz2
Sod1	Superoxide dismutase [Cu-Zn]	0.426706	1.67678	15.536	13.5652	18.0731	14.7678	13.0512	14.2552	17.0649	16.9207	15.1909	15.9863	14.7852	13.7748	13.8162	18.6596	14.9073	15.986	13.8906	13.9612	3D-structure;Acetylation;Antioxidant;Completeproteome;Copper;Cytoplasm;Directproteinsequencing;Disulfidebond;Lipoprotein;Metal-binding;Nucleus;Oxidoreductase;Palmitate;Phosphoprotein;Referenceproteome;Zinc					4	4	4	31.2	31.2	31.2	15.942	0	37.234	26633000	17	0.117127	0.927643	0.328731	0.309069	0.369871	0.846818	0.745691	0.828523	P08228	P08228	Superoxide dismutase [Cu-Zn]	Sod1
Pcsk5	Proprotein convertase subtilisin/kexin type 5	0.565273	1.65379	19.3943	19.4697	15.7663	16.9086	15.1117	19.4137	15.0235	16.3372	19.0311	20.5501	19.2782	20.1988	12.2341	15.4955	14.5219	16.7297	15.924	14.8361	Alternativesplicing;Cleavageonpairofbasicresidues;Completeproteome;Directproteinsequencing;Glycoprotein;Hydrolase;Membrane;Pregnancy;Protease;Referenceproteome;Repeat;Secreted;Serineprotease;Signal;Transmembrane;Transmembranehelix;Zymogen					3	3	3	3.2	3.2	3.2	209.26	0.0011249	5.8633	17731000	10	1.6027	0.14327	-2.72047	-2.63462	0.247742	0.921752	0.725772	0.594674	Q04592	Q04592	Proprotein convertase subtilisin/kexin type 5	Pcsk5
Saa4	Serum amyloid A-4 protein	0.371095	1.65023	25.4987	25.0259	22.9306	23.1293	21.9947	21.1362	23.4408	24.4813	25.0196	23.7282	22.7817	24.6	24.7647	24.4174	25.3764	23.6981	22.6085	24.8829	Acutephase;Amyloid;Completeproteome;Directproteinsequencing;HDL;Referenceproteome;Secreted;Signal					3	3	3	23.8	23.8	23.8	15.088	0	323.31	6490000000	173	0.622149	0.569109	1.00542	1.25304	0.430515	0.821185	0.722664	0.936471	P31532	P31532	Serum amyloid A-4 protein	Saa4
Cth	Cystathionine gamma-lyase	0.696165	1.64948	15.7817	19.5725	22.7977	19.8928	12.967	15.165	14.6002	21.2686	20.2629	16.7965	19.4864	18.0942	18.8057	21.3625	20.7875	14.9647	13.0379	16.5729	Amino-acidbiosynthesis;Calmodulin-binding;Completeproteome;Cysteinebiosynthesis;Cytoplasm;Lyase;Pyridoxalphosphate;Referenceproteome					9	9	9	43.2	43.2	43.2	43.567	0	314.75	717180000	112	0.0184581	0.985983	-0.107613	-0.0534975	0.157288	0.972922	0.722014	0.401968	Q8VCN5	Q8VCN5	Cystathionine gamma-lyase	Cth
Nucb1	Nucleobindin-1	0.518462	1.64219	15.1541	19.1271	19.7931	18.6778	18.8798	14.9451	19.3103	18.8708	15.5862	19.2212	19.7451	18.137	18.7124	16.7774	15.8043	18.787	17.0268	13.8486	Calcium;Coiledcoil;Completeproteome;Cytoplasm;Directproteinsequencing;DNA-binding;Golgiapparatus;Membrane;Metal-binding;Phosphoprotein;Referenceproteome;Repeat;Signal					4	4	4	12.9	12.9	12.9	53.408	0	110.88	106760000	46	0.359483	0.760815	-0.93676	-0.809554	0.285283	0.898867	0.715622	0.669292	Q02819	Q02819	Nucleobindin-1	Nucb1
Apoe	Apolipoprotein E	0.0398578	1.64138	27.129	26.3332	27.6454	26.1467	25.7744	26.6874	27.2437	27.8779	27.383	27.047	27.1979	27.256	26.8629	26.5578	26.8115	26.8758	26.5021	27.4891	3D-structure;Chylomicron;Completeproteome;Directproteinsequencing;Glycoprotein;HDL;Heparin-binding;Lipidtransport;Oxidation;Phosphoprotein;Referenceproteome;Repeat;Secreted;Signal;Transport;VLDL					7	7	7	32.5	32.5	32.5	35.866	0	304.8	39240000000	854	0.319306	0.788237	0.230528	0.734703	1.39949	0.327921	0.714913	2.3614	P08226	P08226	Apolipoprotein E	Apoe
Arhgap1	Rho GTPase-activating protein 1	0.635862	1.63468	17.7033	19.4628	16.5761	13.5608	12.615	13.8549	14.2388	20.1294	18.1969	14.6857	15.5705	15.2057	20.1519	15.7027	19.4107	13.6459	14.3214	14.3128	Acetylation;Completeproteome;Cytoplasm;GTPaseactivation;Phosphoprotein;Referenceproteome;SH3-binding					3	3	3	12.8	12.8	12.8	50.41	0.0042105	4.5051	55415000	8	0.154006	0.912773	0.628734	0.394568	0.196637	0.949596	0.709006	0.488308	Q5FWK3	Q5FWK3	Rho GTPase-activating protein 1	Arhgap1
Orm1	Alpha-1-acid glycoprotein 1	0.0051119	1.62862	32.1616	32.5257	32.1451	32.0464	31.8754	31.8481	32.5886	32.7759	33.562	32.8826	32.6798	32.3354	34.4212	35.0267	34.5217	35.3521	34.313	35.1562	Acutephase;Completeproteome;Disulfidebond;Glycoprotein;Pyrrolidonecarboxylicacid;Referenceproteome;Secreted;Signal;Transport	+	72h C.albicans_PBS			18	18	13	64.3	64.3	47.3	23.895	0	323.31	2677800000000	19937	6.93939	3.47228e-05	2.69809	13.2437	2.29142	0.121744	0.703648	3.5681	Q60590	Q60590	Alpha-1-acid glycoprotein 1	Orm1
Ckm	Creatine kinase M-type	0.44031	1.62132	21.773	22.7665	24.3765	22.4343	22.1426	20.8959	20.4213	25.5396	24.5171	22.627	22.4266	23.0401	23.0022	21.1891	22.9346	21.2583	17.6362	22.0276	ATP-binding;Completeproteome;Cytoplasm;Kinase;Nucleotide-binding;Referenceproteome;Transferase					9	9	9	38.8	38.8	38.8	43.044	0	323.31	7703100000	556	0.544698	0.62271	-1.05678	-1.12888	0.356242	0.856947	0.697172	0.803604	P07310	P07310	Creatine kinase M-type	Ckm
Nrp1	Neuropilin-1	0.121634	1.60902	21.641	22.9104	21.3625	21.8189	22.6694	20.5901	23.1087	22.6609	22.0834	22.579	22.9078	21.7697	22.2923	22.0198	21.5306	22.592	23.1506	22.5738	3D-structure;Angiogenesis;Calcium;Completeproteome;Developmentalprotein;Differentiation;Disulfidebond;Glycoprotein;Heparansulfate;Heparin-binding;Membrane;Metal-binding;Neurogenesis;Proteoglycan;Receptor;Referenceproteome;Repeat;Signal;Transmembrane;Transmembranehelix					8	8	8	14.4	14.4	14.4	103	0	16.414	500130000	134	0.631724	0.561129	0.527764	1.26809	0.914946	0.572179	0.686182	1.69141	P97333	P97333	Neuropilin-1	Nrp1
C1qtnf3	Complement C1q tumor necrosis factor-related protein 3	0.63333	1.57321	16.7284	18.9818	14.8358	14.4725	15.3976	20.1786	20.0825	15.6808	17.9795	14.698	16.1748	19.9012	19.7319	19.8788	19.4386	18.0583	19.3423	19.0547	Collagen;Completeproteome;Referenceproteome;Secreted;Signal					2	2	2	16.3	16.3	16.3	26.828	0	47.05	136750000	40	1.50541	0.15814	2.48498	2.50401	0.19837	0.949596	0.65371	0.492015	Q9ES30	Q9ES30	Complement C1q tumor necrosis factor-related protein 3	C1qtnf3
Rgn	Regucalcin	0.790084	1.56758	14.8517	22.9013	24.5336	22.5258	15.5542	16.7307	13.7059	23.7141	21.9785	16.9126	22	22.6773	23.4278	23.58	23.7458	18.1422	16.0536	17.5334	3D-structure;Ascorbatebiosynthesis;Calcium;Completeproteome;Cytoplasm;Hydrolase;Metal-binding;Referenceproteome					6	6	6	34.1	34.1	34.1	33.406	0	323.31	3624500000	204	0.15495	0.912467	0.897583	0.396699	0.102327	0.982179	0.648536	0.273434	Q64374	Q64374	Regucalcin	Rgn
Fabp4	Fatty acid-binding protein, adipocyte	0.643428	1.56383	19.1815	20.7325	14.3179	18.636	17.29	16.7635	17.1936	21.4303	19.1275	20.941	16.9138	15.1855	15.6796	15.0507	20.637	13.3935	14.8153	16.0048	3D-structure;Acetylation;Completeproteome;Cytoplasm;Directproteinsequencing;Lipid-binding;Nucleus;Phosphoprotein;Referenceproteome;Transport					4	4	4	37.9	37.9	37.9	14.65	0	323.31	303860000	28	0.711739	0.508526	-1.89009	-1.39165	0.1915	0.953254	0.64508	0.477273	P04117	P04117	Fatty acid-binding protein, adipocyte	Fabp4
Ank1	Ankyrin-1	0.699858	1.56112	19.7014	13.5925	18.806	18.9288	12.3226	16.835	16.8623	20.264	20.5731	14.9414	16.4326	14.9685	14.472	14.594	16.7403	14.2171	16.833	15.8863	Alternativepromoterusage;Alternativesplicing;ANKrepeat;Completeproteome;Cytoplasm;Cytoskeleton;Directproteinsequencing;Hydroxylation;Lipoprotein;Membrane;Phosphoprotein;Referenceproteome;Repeat;Sarcoplasmicreticulum					12	12	12	10.7	10.7	10.7	204.22	0	23.578	108350000	26	0.422672	0.719485	-1.24059	-0.922763	0.15499	0.972922	0.642585	0.39679	Q02357	Q02357	Ankyrin-1	Ank1
Gnmt	Glycine N-methyltransferase	0.805672	1.56073	13.7297	21.7596	25.6722	22.5747	14.8245	14.8118	14.3015	23.017	21.8057	15.6008	21.6023	20.8984	22.5897	24.1686	24.265	20.6215	14.8417	17.9359	3D-structure;Acetylation;Completeproteome;Cytoplasm;Folate-binding;Methyltransferase;Phosphoprotein;Referenceproteome;S-adenosyl-L-methionine;Transferase					13	13	13	70.3	70.3	70.3	32.675	0	323.31	3764700000	169	0.310048	0.793833	1.84164	0.717097	0.0938415	0.986355	0.642224	0.252628	Q9QXF8	Q9QXF8	Glycine N-methyltransferase	Gnmt
Mmrn1	Multimerin-1	0.0175876	1.55949	24.3488	24.5373	24.5401	24.5843	25.1053	24.6636	24.8075	24.7332	25.4316	25.6717	25.9481	25.0336	25.649	24.1583	24.9989	24.2821	24.8986	25.0151	Alternativesplicing;Coiledcoil;Completeproteome;Disulfidebond;EGF-likedomain;Glycoprotein;Referenceproteome;Secreted;Signal					21	21	21	31.9	31.9	31.9	136.1	0	323.31	6268400000	829	0.369911	0.75876	0.203772	0.828596	1.75479	0.221066	0.641071	2.8387	B2RPV6	B2RPV6	Multimerin-1	Mmrn1
Tpp2	Tripeptidyl-peptidase 2	0.687923	1.5583	14.0469	19.8936	19.6614	19.2551	13.8259	14.1805	14.5176	20.2212	17.7884	17.6094	15.247	19.3197	15.3258	18.5772	15.3726	16.2758	14.5919	15.4341	Acetylation;Alternativesplicing;Aminopeptidase;Completeproteome;Cytoplasm;Hydrolase;Isopeptidebond;Nucleus;Phosphoprotein;Protease;Referenceproteome;Serineprotease;Ublconjugation					7	7	7	9.8	9.8	9.8	139.88	0	13.019	86102000	23	0.270209	0.82148	-0.881018	-0.639658	0.16246	0.966725	0.63997	0.413563	Q64514	Q64514	Tripeptidyl-peptidase 2	Tpp2
Ppp1cb	Serine/threonine-protein phosphatase PP1-beta catalytic subunit;Serine/threonine-protein phosphatase PP1-alpha catalytic subunit;Serine/threonine-protein phosphatase PP1-gamma catalytic subunit	0.642242	1.55535	16.1732	20.6813	18.4898	15.114	16.0962	15.4725	15.2296	21.1976	15.2327	16.2342	19.2178	18.7386	20.2141	20.2989	20.3337	15.8629	14.8009	16.5115	3D-structure;Acetylation;Alternativesplicing;Biologicalrhythms;Carbohydratemetabolism;Cellcycle;Celldivision;Centromere;Chromosome;Completeproteome;Cytoplasm;Directproteinsequencing;Glycogenmetabolism;Hydrolase;Kinetochore;Manganese;Metal-binding;Mitochondrion;Nucleus;Phosphoprotein;Proteinphosphatase;Referenceproteome					2	2	2	8.6	8.6	8.6	37.186	0.006	3.6164	71470000	13	0.318171	0.788237	0.999178	0.73255	0.192301	0.953254	0.637242	0.478998	P62141;P62137;P63087	P62141;P62137;P63087	Serine/threonine-protein phosphatase PP1-beta catalytic subunit;Serine/threonine-protein phosphatase PP1-alpha catalytic subunit;Serine/threonine-protein phosphatase PP1-gamma catalytic subunit	Ppp1cb
Atox1	Copper transport protein ATOX1	0.67377	1.55228	15.0004	19.1967	18.2552	14.2422	15.6239	15.0062	15.4588	20.4449	20.409	16.2937	15.4359	13.0887	18.2841	16.1	14.4529	15.3013	16.2386	12.8194	Acetylation;Chaperone;Completeproteome;Copper;Coppertransport;Iontransport;Metal-binding;Referenceproteome;Transport					4	4	4	76.5	76.5	76.5	7.3384	0	15.135	69209000	17	0.259269	0.830022	-0.688061	-0.617878	0.171488	0.957293	0.63439	0.433619	O08997	O08997	Copper transport protein ATOX1	Atox1
Apeh	Acylamino-acid-releasing enzyme	0.76763	1.54969	19.0481	19.5228	21.514	12.496	14.8877	14.6951	13.9251	22.8759	20.0802	19.6752	15.1326	14.2667	20.2419	18.2228	18.8082	14.7475	15.3442	12.053	Acetylation;Alternativesplicing;Completeproteome;Cytoplasm;Hydrolase;Phosphoprotein;Referenceproteome					10	10	10	27.7	27.7	27.7	81.58	0	102.06	281090000	47	0.0894878	0.940182	-0.457679	-0.241842	0.114848	0.9792	0.631984	0.303634	Q8R146	Q8R146	Acylamino-acid-releasing enzyme	Apeh
Psma7	Proteasome subunit alpha type-7;Proteasome subunit alpha type-7-like	0.743074	1.54423	15.0234	17.6412	21.852	17.4465	12.746	16.0766	15.8531	21.886	21.5509	15.9519	14.4246	14.8807	17.6697	14.8549	15.3211	18.1027	13.3567	15.5024	3D-structure;Acetylation;Completeproteome;Cytoplasm;Directproteinsequencing;Glycoprotein;Hydrolase;Nucleus;Phosphoprotein;Protease;Proteasome;Referenceproteome;Threonineprotease					2	2	2	14.9	14.9	14.9	27.855	0	20.103	88511000	18	0.295422	0.801888	-0.996397	-0.688994	0.128968	0.9792	0.62689	0.337013	Q9Z2U0;Q9CWH6	Q9Z2U0;Q9CWH6	Proteasome subunit alpha type-7;Proteasome subunit alpha type-7-like	Psma7
Kcnn1	Small conductance calcium-activated potassium channel protein 1	0.822847	1.52804	21.8148	14.5268	16.3732	16.3963	22.6793	14.8902	15.3797	14.8202	14.0631	23.3321	15.6091	27.1467	14.4375	16.0173	15.9346	21.3013	20.6826	16.5756	Alternativesplicing;Calmodulin-binding;Completeproteome;Ionchannel;Iontransport;Membrane;Polymorphism;Referenceproteome;Transmembrane;Transmembranehelix;Transport					1	1	1	2.4	2.4	2.4	59.329	0.010176	2.6882	349280000	21	0.0559835	0.961865	-0.288652	-0.156106	0.0846809	0.986355	0.611683	0.229843	Q9EQR3	Q9EQR3	Small conductance calcium-activated potassium channel protein 1	Kcnn1
Actb	Actin, cytoplasmic 1;Actin, cytoplasmic 1, N-terminally processed;Actin, cytoplasmic 2;Actin, cytoplasmic 2, N-terminally processed	0.426249	1.52457	26.5229	26.6937	26.3942	26.3264	23.8577	23.2038	24.8196	27.2938	27.0392	25.7205	26.0298	25.7462	26.6906	25.6071	26.5933	24.8813	22.3483	25.7503	Acetylation;ATP-binding;Completeproteome;Cytoplasm;Cytoskeleton;Directproteinsequencing;Methylation;Nucleotide-binding;Oxidation;Referenceproteome;Ublconjugation					10	10	6	41.3	41.3	25.1	41.736	0	323.31	38872000000	927	0.0756616	0.945939	-0.18794	-0.207065	0.370337	0.846818	0.608404	0.829371	P60710;P63260	P60710;P63260	Actin, cytoplasmic 1;Actin, cytoplasmic 1, N-terminally processed;Actin, cytoplasmic 2;Actin, cytoplasmic 2, N-terminally processed	Actb
Hba	Hemoglobin subunit alpha	0.670756	1.52333	28.9425	28.9647	29.9424	29.153	25.6964	23.8233	25.0992	31.1781	30.5427	28.9606	26.2053	28.1797	28.1304	26.6436	28.3719	26.6691	21.3431	28.6593	3D-structure;Acetylation;Completeproteome;Directproteinsequencing;Heme;Iron;Metal-binding;Oxygentransport;Phosphoprotein;Polymorphism;Referenceproteome;Transport					9	9	8	61.3	61.3	61.3	15.085	0	323.31	478910000000	2775	0.327214	0.784768	-1.11747	-0.74963	0.173436	0.957293	0.607229	0.437915	P01942;P06467	P01942	Hemoglobin subunit alpha	Hba
Creg1	Protein CREG1	0.0382362	1.52291	20.9406	20.2059	20.6865	21.0556	21.033	21.0805	22.1831	21.0915	20.88	21.4882	21.9285	21.0717	21.6609	21.3236	21.5722	21.015	21.6824	20.6942	Completeproteome;Glycoprotein;Growthregulation;Referenceproteome;Secreted;Signal					5	5	5	33.6	33.6	33.6	24.452	0	27.795	897580000	164	1.35075	0.199999	0.491062	2.29554	1.41753	0.32272	0.606827	2.38573	O88668	O88668	Protein CREG1	Creg1
Ezr	Ezrin	0.635104	1.51892	20.4786	20.8777	20.0703	19.1404	18.1714	15.1287	18.1676	22.3775	21.2235	19.1414	16.4243	20.151	21.7636	19.971	22.1413	19.7788	15.8854	20.4351	Acetylation;Cellmembrane;Cellprojection;Cellshape;Completeproteome;Cytoplasm;Cytoskeleton;Directproteinsequencing;Membrane;Phosphoprotein;Referenceproteome;S-nitrosylation					8	8	4	16.2	16.2	10.4	69.406	0	53.185	593870000	109	0.359616	0.760815	1.01803	0.809797	0.197155	0.949596	0.603045	0.489417	P26040	P26040	Ezrin	Ezr
Napsa	Napsin-A	0.142563	1.5103	20.2075	21.0334	22.0653	20.5455	21.6145	21.8123	20.9688	21.5727	21.7641	21.8292	22.1422	22.5704	22.6569	23.3176	22.8315	23.9468	23.9349	23.5115	Aspartylprotease;Completeproteome;Disulfidebond;Glycoprotein;Hydrolase;Protease;Referenceproteome;Secreted;Signal;Zymogen	+	72h C.albicans_PBS			7	7	7	43.7	43.7	43.7	45.544	0	174.11	977800000	169	3.73217	0.00465965	2.15345	5.74955	0.845994	0.611466	0.594833	1.59158	O09043	O09043	Napsin-A	Napsa
Fabp1	Fatty acid-binding protein, liver	0.832437	1.50749	20.1293	24.9679	25.9942	24.1113	13.0373	16.0533	15.7131	25.3013	23.9735	16.5055	22.9371	23.4157	23.059	25.4784	24.9282	19.8239	14.7375	21.1878	Acetylation;Completeproteome;Cytoplasm;Directproteinsequencing;Lipid-binding;Phosphoprotein;Referenceproteome;Selenium;Transport					4	4	4	51.2	51.2	51.2	14.245	0	323.31	8024900000	217	0.11537	0.927643	0.820263	0.304881	0.0796484	0.986355	0.592152	0.217177	P12710	P12710	Fatty acid-binding protein, liver	Fabp1
H2-Ab1	H-2 class II histocompatibility antigen, A beta chain;H-2 class II histocompatibility antigen, A-Q beta chain;H-2 class II histocompatibility antigen, A-D beta chain	0.73042	1.50427	19.6821	12.5452	17.241	12.9467	15.6108	16.8975	13.6835	20.1706	14.073	14.5487	20.2576	15.7243	14.981	16.4749	15.956	13.8352	15.4091	14.6846	3D-structure;Completeproteome;Disulfidebond;Glycoprotein;Immunity;Membrane;MHCII;Referenceproteome;Signal;Transmembrane;Transmembranehelix;Ublconjugation					3	3	2	23	23	15.1	30.128	0.0076118	3.0011	21198000	14	0.20562	0.882428	-0.597072	-0.507446	0.136428	0.9792	0.589068	0.354371	P14483;P06342;P01921;P06345;P06344;P06343	P14483;P06342;P01921	H-2 class II histocompatibility antigen, A beta chain;H-2 class II histocompatibility antigen, A-Q beta chain;H-2 class II histocompatibility antigen, A-D beta chain	H2-Ab1
Itih3	Inter-alpha-trypsin inhibitor heavy chain H3	0.00153503	1.50258	28.2252	28.2848	28.2463	28.307	28.2783	28.1037	29.3256	28.4865	28.7055	29.0639	28.8669	28.5216	29.6267	29.635	29.5428	30.4673	30.0457	30.0552	Cleavageonpairofbasicresidues;Completeproteome;Glycoprotein;Proteaseinhibitor;Proteoglycan;Referenceproteome;Secreted;Serineproteaseinhibitor;Signal	+	72h C.albicans_PBS	+	24h C.albicans_PBS	40	40	34	64.3	64.3	60	99.357	0	323.31	510560000000	5894	6.21801	0.000109685	1.65454	11.1013	2.81388	0.0479035	0.587446	4.31085	Q61704	Q61704	Inter-alpha-trypsin inhibitor heavy chain H3	Itih3
Kiaa0319l	Dyslexia-associated protein KIAA0319-like protein	0.256292	1.50164	23.1251	21.8622	23.6865	22.7231	24.032	24.2597	23.6576	22.6609	23.3404	24.3943	24.4739	24.6806	24.3872	22.6651	24.4626	23.1951	21.8841	14.9196	Alternativesplicing;Completeproteome;Glycoprotein;Membrane;Phosphoprotein;Referenceproteome;Repeat;Transmembrane;Transmembranehelix					2	2	2	2.2	2.2	2.2	115.31	0	71.595	685170000	87	0.413397	0.724576	-1.36246	-0.90646	0.591264	0.753067	0.586535	1.20406	Q8K135	Q8K135	Dyslexia-associated protein KIAA0319-like protein	Kiaa0319l
Adk	Adenosine kinase	0.655627	1.49796	19.1147	20.5485	22.2705	21.8448	16.006	16.1556	18.1002	20.6619	21.2911	19.1998	18.6221	21.563	20.3054	21.3428	20.5971	15.3218	11.4548	13.919	Alternativesplicing;ATP-binding;Completeproteome;Cytoplasm;Kinase;Magnesium;Metal-binding;Nucleotide-binding;Nucleus;Phosphoprotein;Purinesalvage;Referenceproteome;Transferase					5	5	5	25.2	25.2	25.2	40.148	0	132.06	377200000	62	0.508258	0.650287	-2.16651	-1.06882	0.183343	0.955989	0.583	0.459608	P55264	P55264	Adenosine kinase	Adk
Dner	Delta and Notch-like epidermal growth factor-related receptor	0.762093	1.49729	16.4774	21.6585	20.6641	21.034	14.3657	13.6283	13.8038	20.551	21.1965	17.9428	17.0953	20.7327	14.9043	15.9764	16.5647	15.9909	19.9395	15.8189	Activator;Calcium;Cellmembrane;Completeproteome;Developmentalprotein;Differentiation;Disulfidebond;EGF-likedomain;Glycoprotein;Membrane;Notchsignalingpathway;Phosphoprotein;Receptor;Referenceproteome;Repeat;Signal;Transmembrane;Transmembranehelix					1	1	1	1.8	1.8	1.8	78.747	0.0033186	5.4609	20760000	15	0.400056	0.735997	-1.43887	-0.882826	0.117992	0.9792	0.582355	0.311127	Q8JZM4	Q8JZM4	Delta and Notch-like epidermal growth factor-related receptor	Dner
Pon1	Serum paraoxonase/arylesterase 1	0.0101957	1.48481	28.013	27.7895	28.4663	27.917	28.0914	28.7866	28.422	28.6538	28.7036	29.0165	28.6673	29.0224	28.4461	28.1867	28.2087	27.5888	28.8258	28.4008	Calcium;Completeproteome;Disulfidebond;Glycoprotein;HDL;Hydrolase;Metal-binding;Referenceproteome;Secreted;Signal					19	19	19	69.9	69.9	69.9	39.565	0	323.31	365790000000	6984	0.172728	0.901771	0.0988267	0.436355	1.99158	0.177444	0.570276	3.15787	P52430	P52430	Serum paraoxonase/arylesterase 1	Pon1
Aco1	Cytoplasmic aconitate hydratase	0.750167	1.48213	15.5953	18.9995	22.5084	19.6579	17.7307	13.3739	21.1234	21.4154	18.888	13.9091	18.9	17.0356	18.9635	19.7673	22.3043	15.0172	14.1118	16.904	4Fe-4S;Completeproteome;Cytoplasm;Iron;Iron-sulfur;Lyase;Metal-binding;Referenceproteome;RNA-binding;Tricarboxylicacidcycle					18	18	18	37.9	37.9	37.9	98.124	0	323.31	978160000	182	0.0254386	0.984328	-0.132918	-0.0731774	0.124842	0.9792	0.567669	0.327331	P28271	P28271	Cytoplasmic aconitate hydratase	Aco1
Akr1b8	Aldose reductase-related protein 2	0.734087	1.4797	17.9544	15.1066	18.9389	14.2459	17.0255	15.1493	14.6613	20.9314	21.0174	12.8449	14.4817	17.8756	21.0812	12.9028	21.6404	17.929	13.941	13.9813	3D-structure;Completeproteome;Cytoplasm;NADP;Oxidoreductase;Referenceproteome					2	2	2	11.1	11.1	11.1	36.12	0	24.604	105900000	24	0.109879	0.930179	0.509172	0.29172	0.134253	0.9792	0.565305	0.349329	P45377	P45377	Aldose reductase-related protein 2	Akr1b8
Ctsa	Lysosomal protective protein;Lysosomal protective protein 32 kDa chain;Lysosomal protective protein 20 kDa chain	0.00478174	1.47698	25.9686	26.0945	25.4519	25.3164	25.9973	26.1989	26.4684	26.1825	26.4428	26.4392	26.3578	26.5129	26.7013	26.3979	26.1991	26.1485	26.0924	26.3953	Carboxypeptidase;Completeproteome;Disulfidebond;Glycoprotein;Hydrolase;Lysosome;Protease;Referenceproteome;Signal;Zymogen					12	12	12	36.5	36.5	36.5	53.844	0	323.31	12056000000	923	1.70948	0.118702	0.484476	2.77788	2.32041	0.116959	0.562654	3.60828	P16675	P16675	Lysosomal protective protein;Lysosomal protective protein 32 kDa chain;Lysosomal protective protein 20 kDa chain	Ctsa
Vcp	Transitional endoplasmic reticulum ATPase	0.762903	1.47615	20.5904	19.5947	22.4167	20.6504	13.0457	17.147	15.2427	22.613	22.4303	19.9776	19.4564	17.0959	20.9251	20.4971	21.0348	14.8188	15.4232	15.5471	3D-structure;Acetylation;ATP-binding;Completeproteome;Cytoplasm;Directproteinsequencing;DNAdamage;DNArepair;Endoplasmicreticulum;Hydrolase;Lipid-binding;Methylation;Nucleotide-binding;Nucleus;Phosphoprotein;Referenceproteome;Transport;Ublconjugation;Ublconjugationpathway					17	17	17	35	35	35	89.321	0	313.1	924700000	253	0.187148	0.890624	-0.86644	-0.467869	0.117531	0.9792	0.561837	0.31003	Q01853	Q01853	Transitional endoplasmic reticulum ATPase	Vcp
Pla2g7	Platelet-activating factor acetylhydrolase	0.000607986	1.47595	22.8144	23.0719	23.2509	22.5745	23.0144	22.8597	23.3741	23.4962	23.4609	23.626	23.2947	23.7038	23.2533	24.305	23.466	23.9401	23.5669	23.2907	Completeproteome;Glycoprotein;Hydrolase;Lipiddegradation;Lipidmetabolism;Referenceproteome;Secreted;Signal	+	72h C.albicans_PBS	+	24h C.albicans_PBS	10	10	10	42.7	42.7	42.7	49.258	0	323.31	8112500000	560	2.35993	0.0395545	0.706013	3.66321	3.21611	0.0275113	0.561643	4.91653	Q60963	Q60963	Platelet-activating factor acetylhydrolase	Pla2g7
H6pd	GDH/6PGL endoplasmic bifunctional protein;Glucose 1-dehydrogenase;6-phosphogluconolactonase	0.201565	1.46875	23.0297	21.7237	23.797	23.2115	23.1559	23.2529	24.0454	23.1837	23.6306	23.9998	24.2828	22.3561	25.3328	24.8284	25.0283	25.6061	25.2544	24.957	Carbohydratemetabolism;Completeproteome;Endoplasmicreticulum;Glucosemetabolism;Glycoprotein;Hydrolase;Multifunctionalenzyme;NAD;NADP;Oxidoreductase;Pyrrolidonecarboxylicacid;Referenceproteome;Signal	+	72h C.albicans_PBS			16	16	16	34.9	34.9	34.9	88.927	0	323.31	3435900000	502	4.43198	0.00176357	2.13935	7.00384	0.695585	0.726759	0.554586	1.36701	Q8CFX1	Q8CFX1	GDH/6PGL endoplasmic bifunctional protein;Glucose 1-dehydrogenase;6-phosphogluconolactonase	H6pd
Eef1g	Elongation factor 1-gamma	0.611281	1.46798	17.3802	15.5727	19.032	16.5709	14.5907	12.6037	15.1383	17.5121	16.0738	15.9343	18.6105	15.8042	18.7696	20.22	19.8296	16.0372	17.2736	12.7499	Acetylation;Completeproteome;Directproteinsequencing;Elongationfactor;Proteinbiosynthesis;Referenceproteome					6	6	6	20.8	20.8	20.8	50.06	0	20.691	94448000	47	0.490595	0.662385	1.52159	1.03928	0.213759	0.940265	0.553834	0.524616	Q9D8N0	Q9D8N0	Elongation factor 1-gamma	Eef1g
Serpina7	Thyroxine-binding globulin	0.0574707	1.46618	26.3497	26.3564	26.893	27.1365	26.1643	25.439	26.5719	26.8989	26.896	27.1479	27.0365	27.1001	27.4277	27.187	26.8825	28.1846	28.2052	28.1168	Completeproteome;Glycoprotein;Referenceproteome;Secreted;Signal	+	72h C.albicans_PBS			9	9	9	34.2	34.2	34.2	47.052	0	323.31	24901000000	1192	2.44152	0.0356304	1.27747	3.77728	1.24055	0.39106	0.552061	2.14579	P61939	P61939	Thyroxine-binding globulin	Serpina7
Naprt	Nicotinate phosphoribosyltransferase	0.683386	1.46305	15.2444	18.8584	19.4998	17.6655	13.4619	14.3096	15.3029	19.6332	17.1225	15.546	19.307	15.4218	16.3434	18.367	18.1655	14.2816	11.9666	15.5452	Completeproteome;Cytoplasm;Ligase;Pyridinenucleotidebiosynthesis;Referenceproteome;Transferase					5	5	5	16.9	16.9	16.9	58.265	0	12.399	58290000	25	0.207084	0.882428	-0.728404	-0.510545	0.165334	0.96334	0.548975	0.419973	Q8CC86	Q8CC86	Nicotinate phosphoribosyltransferase	Naprt
Btd	Biotinidase	0.000704915	1.46195	27.5699	28.0798	27.6292	27.4898	27.5413	27.9832	28.2258	28.2964	28.1015	28.2046	28.2865	28.4658	28.0728	28.3887	28.2307	28.1802	28.5642	28.2918	Completeproteome;Glycoprotein;Hydrolase;Referenceproteome;Secreted;Signal	+	72h C.albicans_PBS	+	24h C.albicans_PBS	18	18	18	58.7	58.7	58.7	58.154	0	323.31	50405000000	1771	3.01769	0.0131795	0.572537	4.61349	3.15186	0.0289227	0.54789	4.81745	Q8CIF4	Q8CIF4	Biotinidase	Btd
Lgals3bp	Galectin-3-binding protein	0.315936	1.45824	22.7541	23.5916	23.8167	24.2993	24.03	21.4825	22.8884	24.7594	23.9281	23.3741	24.5557	23.7338	23.798	22.9859	24.0357	21.3798	22.7281	23.2994	Celladhesion;Completeproteome;Directproteinsequencing;Disulfidebond;Extracellularmatrix;Glycoprotein;Referenceproteome;Secreted;Signal					15	15	15	44	44	44	64.49	0	319.38	1726300000	245	0.204535	0.882428	-0.291204	-0.505145	0.500401	0.781625	0.544232	1.05572	Q07797	Q07797	Galectin-3-binding protein	Lgals3bp
Ldha	L-lactate dehydrogenase A chain	0.495987	1.45649	21.5786	22.1349	23.0176	21.427	19.4771	18.9731	20.236	23.1729	22.3496	21.5884	21.6622	20.8543	22.017	22.2963	22.6684	19.9669	15.6327	20.3992	Acetylation;Completeproteome;Cytoplasm;Directproteinsequencing;NAD;Oxidoreductase;Phosphoprotein;Referenceproteome;Ublconjugation					9	9	8	42.8	42.8	40.1	36.498	0	202.24	2566600000	360	0.195505	0.890624	-0.604633	-0.485881	0.30453	0.884776	0.5425	0.706537	P06151	P06151	L-lactate dehydrogenase A chain	Ldha
Pecam1	Platelet endothelial cell adhesion molecule	0.00437592	1.44617	25.275	24.7262	25.3895	24.8473	24.8629	25.0286	25.2832	25.3561	25.7829	25.735	25.3683	25.7974	25.387	25.1568	25.6294	25.1931	25.2114	25.7152	Alternativesplicing;Celladhesion;Celljunction;Cellmembrane;Completeproteome;Directproteinsequencing;Disulfidebond;Glycoprotein;Immunoglobulindomain;Lipoprotein;Membrane;Palmitate;Phosphoprotein;Referenceproteome;Repeat;Signal;Transmembrane;Transmembranehelix					12	12	12	25.7	25.7	25.7	81.262	0	284.02	5086200000	399	1.4934	0.15983	0.360565	2.48787	2.35893	0.110006	0.532233	3.66182	Q08481	Q08481	Platelet endothelial cell adhesion molecule	Pecam1
Aco2	Aconitate hydratase, mitochondrial	0.6978	1.44243	15.4858	18.6563	19.39	17.1992	14.3551	15.2965	15.5232	18.7145	19.9929	19.8582	14.5323	14.9329	18.5075	14.9964	20.6127	16.1604	16.4174	13.2891	4Fe-4S;Acetylation;Completeproteome;Directproteinsequencing;Iron;Iron-sulfur;Isopeptidebond;Lyase;Metal-binding;Mitochondrion;Phosphoprotein;Pyrrolidonecarboxylicacid;Referenceproteome;Transitpeptide;Tricarboxylicacidcycle;Ublconjugation					2	2	2	4.4	4.4	4.4	85.462	0.010261	2.7697	54714000	14	0.0171394	0.985983	-0.0665723	-0.0497468	0.156269	0.972922	0.528497	0.399674	Q99KI0	Q99KI0	Aconitate hydratase, mitochondrial	Aco2
Olfm1	Noelin	0.141869	1.43274	23.5426	23.7387	24.6971	22.5039	23.727	23.7264	24.0897	23.9919	23.5462	24.3951	24.4101	24.6154	23.715	23.2041	23.9323	22.8906	23.6792	19.022	Alternativesplicing;Celljunction;Coiledcoil;Completeproteome;Developmentalprotein;Disulfidebond;Glycoprotein;Referenceproteome;Secreted;Signal;Synapse					9	9	9	35.1	35.1	35.1	55.397	0	249.42	1587000000	236	0.544179	0.62271	-0.915415	-1.12804	0.848112	0.611389	0.518775	1.59467	O88998	O88998	Noelin	Olfm1
Sult1a1	Sulfotransferase 1A1	0.75142	1.43253	16.058	15.0982	21.6876	17.6624	13.2827	15.9801	14.5073	20.7942	15.977	14.2625	19.1903	18.149	19.1762	21.167	21.2546	14.2276	14.6106	15.88	Completeproteome;Cytoplasm;Lipidmetabolism;Referenceproteome;Steroidmetabolism;Transferase					8	8	8	40.9	40.9	40.9	33.974	0	117.01	713930000	133	0.260715	0.830022	1.09117	0.620772	0.124117	0.9792	0.518561	0.325624	P52840	P52840	Sulfotransferase 1A1	Sult1a1
Serpina10	Protein Z-dependent protease inhibitor	0.0127002	1.43251	29.8038	29.8239	29.4176	29.1488	29.0269	29.4019	30.4484	29.8927	29.9542	29.8885	29.6616	29.8889	30.7454	31.2894	30.4265	31.3003	30.9986	30.9396	3D-structure;Alternativesplicing;Bloodcoagulation;Completeproteome;Glycoprotein;Hemostasis;Heparin-binding;Proteaseinhibitor;Referenceproteome;Secreted;Serineproteaseinhibitor;Signal	+	72h C.albicans_PBS			23	23	23	62.3	62.3	62.3	51.797	0	323.31	353830000000	7007	4.89293	0.000772872	1.51285	7.92433	1.89619	0.191331	0.51855	3.02894	Q8R121	Q8R121	Protein Z-dependent protease inhibitor	Serpina10
Atic	Bifunctional purine biosynthesis protein PURH;Phosphoribosylaminoimidazolecarboxamide formyltransferase;IMP cyclohydrolase	0.646075	1.43209	19.8855	17.7835	20.549	19.6438	17.9864	16.2299	15.7218	21.8016	20.4724	19.77	19.5709	17.8501	20.7282	17.9994	20.736	15.569	15.7871	19.3207	Acetylation;Completeproteome;Directproteinsequencing;Hydrolase;Multifunctionalenzyme;Purinebiosynthesis;Referenceproteome;Transferase					8	8	8	25.3	25.3	25.3	64.217	0	39.945	325780000	74	0.105072	0.933993	-0.32295	-0.280106	0.189717	0.953771	0.518127	0.473426	Q9CWJ9	Q9CWJ9	Bifunctional purine biosynthesis protein PURH;Phosphoribosylaminoimidazolecarboxamide formyltransferase;IMP cyclohydrolase	Atic
Cd151	CD151 antigen	0.0978175	1.42994	23.1237	22.5627	21.9032	23.4442	23.199	22.5792	23.3369	23.9739	23.2767	23.431	23.1483	22.7409	23.5814	21.649	23.0321	22.2379	22.554	22.3812	Completeproteome;Glycoprotein;Lipoprotein;Membrane;Palmitate;Referenceproteome;Transmembrane;Transmembranehelix					1	1	1	9.1	9.1	9.1	28.246	0.004128	4.1262	387170000	59	0.271862	0.82148	-0.229396	-0.642927	1.00958	0.522725	0.515951	1.82597	O35566	O35566	CD151 antigen	Cd151
Lpl	Lipoprotein lipase	0.525078	1.42901	24.9123	24.7636	25.8777	20.746	24.7823	25.6477	25.2785	24.3596	24.8323	25.2891	24.7664	25.2939	25.2987	24.6849	25.018	24.9632	24.9187	25.1121	Cellmembrane;Chylomicron;Completeproteome;Disulfidebond;Glycoprotein;GPI-anchor;Heparin-binding;Hydrolase;Lipiddegradation;Lipidmetabolism;Lipoprotein;Membrane;Nitration;Referenceproteome;Secreted;Signal;VLDL					3	3	3	13.9	13.9	13.9	53.109	0	104.66	3013800000	262	0.304337	0.797099	0.544317	0.706166	0.279776	0.900193	0.515014	0.658514	P11152	P11152	Lipoprotein lipase	Lpl
Ctss	Cathepsin S	0.218706	1.4265	20.2775	20.8093	21.0716	20.4619	20.1473	19.6785	19.6864	21.951	21.641	20.9598	20.8554	20.4275	20.8109	21.1264	21.0698	20.4355	20.3445	21.276	3D-structure;Completeproteome;Disulfidebond;Glycoprotein;Hydrolase;Lysosome;Protease;Referenceproteome;Signal;Thiolprotease;Zymogen					6	6	6	34.7	34.7	34.7	38.474	0	164.52	1022900000	226	0.926488	0.381886	0.436151	1.70797	0.660139	0.750309	0.512476	1.31241	O70370	O70370	Cathepsin S	Ctss
Erap1	Endoplasmic reticulum aminopeptidase 1	0.229497	1.41178	23.5845	23.6382	23.5891	21.8146	22.5847	22.7568	23.612	22.4776	23.7921	23.2267	23.5857	24.2589	24.9477	24.9748	24.6455	24.0442	24.2054	25.0976	Adaptiveimmunity;Aminopeptidase;Completeproteome;Disulfidebond;Endoplasmicreticulum;Glycoprotein;Hydrolase;Immunity;Membrane;Metal-binding;Metalloprotease;Protease;Referenceproteome;Signal-anchor;Transmembrane;Transmembranehelix;Zinc	+	72h C.albicans_PBS			13	13	13	23.9	23.9	23.9	106.6	0	90.155	1283100000	215	3.09204	0.0124479	1.65788	4.72604	0.639223	0.753067	0.497513	1.27983	Q9EQH2	Q9EQH2	Endoplasmic reticulum aminopeptidase 1	Erap1
Plaur	Urokinase plasminogen activator surface receptor	0.111374	1.41043	20.3834	20.8314	19.8934	20.3822	19.6496	19.6052	20.8329	21.4435	20.0473	20.2326	20.7165	20.4491	21.7741	20.7736	21.5394	21.5664	21.2792	21.2004	3D-structure;Alternativesplicing;Cellmembrane;Completeproteome;Disulfidebond;Glycoprotein;GPI-anchor;Lipoprotein;Membrane;Receptor;Referenceproteome;Repeat;Secreted;Signal	+	72h C.albicans_PBS			2	2	2	13.5	13.5	13.5	35.428	0.0042328	4.5652	99941000	52	3.28365	0.00960642	1.23135	5.02173	0.953216	0.55687	0.496137	1.74614	P35456	P35456	Urokinase plasminogen activator surface receptor	Plaur
Ywhaz	14-3-3 protein zeta/delta	0.724903	1.40878	19.6404	19.449	19.6805	19.7654	14.1948	13.2478	15.7925	19.8565	18.7286	18.2441	18.3203	18.0027	19.755	18.2905	19.1051	17.301	15.3005	14.1688	Acetylation;Completeproteome;Cytoplasm;Directproteinsequencing;Phosphoprotein;Referenceproteome					4	4	3	24.1	24.1	20	27.771	0	315.18	217300000	102	0.08179	0.942569	-0.342848	-0.22258	0.13972	0.9792	0.494449	0.361975	P63101;P61982;P68510	P63101	14-3-3 protein zeta/delta	Ywhaz
Aspn	Asporin	0.831843	1.40465	12.5579	16.1845	14.841	22.6027	21.7715	22.2001	21.2866	21.6049	13.5482	19.8324	21.0213	15.8054	14.2836	22.0195	16.4548	15.8178	14.7756	14.4991	Biomineralization;Calcium;Completeproteome;Disulfidebond;Extracellularmatrix;Glycoprotein;Leucine-richrepeat;Referenceproteome;Repeat;Secreted;Signal					3	3	3	12.1	12.1	12.1	42.572	0	193.04	116340000	31	0.442447	0.703442	-2.05122	-0.957193	0.0799587	0.986355	0.49021	0.217961	Q99MQ4	Q99MQ4	Asporin	Aspn
Gstp1	Glutathione S-transferase P 1;Glutathione S-transferase P 2	0.769014	1.39884	21.9309	25.4358	23.3683	24.346	18.6117	15.3241	22.2917	23.313	22.1279	20.7924	21.83	21.5671	22.4851	26.7087	23.0172	22.365	13.4676	21.585	3D-structure;Acetylation;Completeproteome;Cytoplasm;Directproteinsequencing;Mitochondrion;Nucleus;Phosphoprotein;Referenceproteome;Transferase					8	8	8	53.3	53.3	53.3	23.609	0	323.31	8553400000	320	0.0147486	0.985983	0.101978	0.0429198	0.114066	0.9792	0.484231	0.301764	P19157;P46425	P19157;P46425	Glutathione S-transferase P 1;Glutathione S-transferase P 2	Gstp1
Fga	Fibrinogen alpha chain;Fibrinopeptide A;Fibrinogen alpha chain	0.0693287	1.39814	21.0881	21.6632	21.4076	22.0052	21.1704	20.782	21.7388	22.1361	22.2304	21.145	21.8392	21.9281	20.5708	21.8339	21.5535	22.5273	22.3601	21.5593	Adaptiveimmunity;Alternativesplicing;Bloodcoagulation;Coiledcoil;Completeproteome;Disulfidebond;Glycoprotein;Hemostasis;Hydroxylation;Immunity;Innateimmunity;Phosphoprotein;Referenceproteome;Secreted;Signal					14	14	14	33.8	33.8	33.8	87.428	0	313.2	2254400000	413	0.546997	0.62271	0.381384	1.13264	1.15909	0.438444	0.483505	2.03409	E9PV24	E9PV24	Fibrinogen alpha chain;Fibrinopeptide A;Fibrinogen alpha chain	Fga
Cd97	CD97 antigen	0.0842391	1.39776	25.2467	26.0364	25.5349	25.2112	25.8804	26.1717	26.2854	26.0112	26.6231	26.7146	25.5431	25.8026	25.5385	25.4363	25.6401	25.2704	26.6034	25.9902	Alternativesplicing;Calcium;Celladhesion;Cellmembrane;Completeproteome;Disulfidebond;EGF-likedomain;Glycoprotein;G-proteincoupledreceptor;Membrane;Phosphoprotein;Receptor;Referenceproteome;Repeat;Signal;Transducer;Transmembrane;Transmembranehelix					13	13	13	26.9	26.9	26.9	90.412	0	305.82	5659100000	523	0.0952621	0.940182	0.0662753	0.256131	1.07449	0.485582	0.483118	1.9169	Q9Z0M6	Q9Z0M6	CD97 antigen	Cd97
Park7	Protein deglycase DJ-1	0.763308	1.39731	16.1097	19.7143	19.362	19.0072	13.6112	14.9102	18.9285	21.1001	19.5512	14.4564	17.3927	14.1818	18.7778	15.21	19.2094	15.2101	16.6351	13.4437	Acetylation;Autophagy;Cellmembrane;Chaperone;Completeproteome;Copper;Cytoplasm;Directproteinsequencing;Fertilization;Hydrolase;Inflammatoryresponse;Isopeptidebond;Lipoprotein;Membrane;Mitochondrion;Nucleus;Oxidation;Palmitate;Phosphoprotein;Protease;Referenceproteome;RNA-binding;Stressresponse;Tumorsuppressor;Ublconjugation;Zymogen					4	4	4	39.7	39.7	39.7	20.021	0	118.79	210870000	40	0.203914	0.882428	-0.704795	-0.503827	0.1173	0.9792	0.482651	0.309481	Q99LX0	Q99LX0	Protein deglycase DJ-1	Park7
Fkbp4	Peptidyl-prolyl cis-trans isomerase FKBP4;Peptidyl-prolyl cis-trans isomerase FKBP4, N-terminally processed	0.671803	1.38734	13.8189	15.9619	18.6328	12.9263	13.8024	16.4046	14.5524	17.7284	17.2783	16.2455	14.5228	14.0533	13.1505	19.0398	19.9026	15.6401	16.4235	16.3359	Acetylation;Chaperone;Completeproteome;Cytoplasm;Cytoskeleton;Directproteinsequencing;Isomerase;Microtubule;Mitochondrion;Nucleus;Phosphoprotein;Referenceproteome;Repeat;Rotamase;TPRrepeat					1	1	1	4.1	4.1	4.1	51.572	0.010046	2.5202	16011000	3	0.543749	0.62271	1.49095	1.12733	0.172758	0.957293	0.472319	0.436422	P30416	P30416	Peptidyl-prolyl cis-trans isomerase FKBP4;Peptidyl-prolyl cis-trans isomerase FKBP4, N-terminally processed	Fkbp4
B4gat1	Beta-1,4-glucuronyltransferase 1	0.778152	1.38439	13.9773	15.7091	21.3608	20.0877	15.2796	13.4277	17.678	17.4679	17.2199	20.6251	14.0072	15.6597	17.0136	15.872	15.619	13.1332	16.4379	14.1112	Alternativesplicing;Completeproteome;Glycoprotein;Glycosyltransferase;Golgiapparatus;Manganese;Membrane;Metal-binding;Referenceproteome;Signal-anchor;Transferase;Transmembrane;Transmembranehelix					2	2	2	12	12	12	47.384	0.0011173	5.6881	23025000	9	0.390926	0.738094	-1.27591	-0.866527	0.108936	0.9792	0.469247	0.289446	Q8BWP8	Q8BWP8	Beta-1,4-glucuronyltransferase 1	B4gat1
Ctsc	Dipeptidyl peptidase 1;Dipeptidyl peptidase 1 exclusion domain chain;Dipeptidyl peptidase 1 heavy chain;Dipeptidyl peptidase 1 light chain	0.503751	1.3825	21.8492	22.7478	23.3369	22.736	22.5965	24.5982	23.9615	23.5382	23.0391	24.6441	20.9443	24.5411	25.976	24.2185	25.3542	25.3266	24.7592	26.1947	Chloride;Completeproteome;Disulfidebond;Glycoprotein;Hydrolase;Lysosome;Protease;Referenceproteome;Signal;Thiolprotease;Zymogen	+	72h C.albicans_PBS			10	10	10	37	37	37	52.376	0	143.77	2094200000	198	3.15063	0.0119171	2.32746	4.81556	0.297784	0.888263	0.467282	0.693556	P97821	P97821	Dipeptidyl peptidase 1;Dipeptidyl peptidase 1 exclusion domain chain;Dipeptidyl peptidase 1 heavy chain;Dipeptidyl peptidase 1 light chain	Ctsc
Heph	Hephaestin	0.239508	1.38083	21.4695	22.4771	22.8732	21.8347	23.073	23.6739	23.7048	22.9579	22.9437	22.4903	23.2392	22.8587	23.6955	15.8456	22.318	16.4056	23.0946	12.5889	Alternativesplicing;Completeproteome;Copper;Coppertransport;Disulfidebond;Glycoprotein;Iontransport;Iron;Irontransport;Membrane;Metal-binding;Oxidoreductase;Referenceproteome;Repeat;Signal;Transmembrane;Transmembranehelix;Transport					3	3	3	4.9	4.9	4.9	129.66	0	42.79	402590000	100	1.03337	0.327734	-3.57551	-1.85941	0.620679	0.753067	0.46554	1.25072	Q9Z0Z4	Q9Z0Z4	Hephaestin	Heph
Mmrn2	Multimerin-2	0.77853	1.37942	21.6121	20.6638	21.493	19.9046	20.5221	15.1507	22.4843	20.6226	21.9362	14.2193	20.6246	22.2438	13.2956	22.3586	20.9742	21.0927	20.9087	14.5583	Alternativesplicing;Angiogenesis;Coiledcoil;Completeproteome;Disulfidebond;Extracellularmatrix;Glycoprotein;Referenceproteome;Secreted;Signal					1	1	1	2.1	2.1	2.1	105.21	0	9.8379	134470000	39	0.226079	0.860287	-1.02637	-0.550312	0.108725	0.9792	0.464067	0.288939	A6H6E2	A6H6E2	Multimerin-2	Mmrn2
Rcn3	Reticulocalbin-3	0.782278	1.3788	19.2046	15.3458	16.7142	11.8598	19.0692	15.8391	14.2266	19.8533	21.0231	14.5089	14.9216	16.2797	15.771	15.5036	15.9264	14.797	16.559	14.0953	Calcium;Completeproteome;Endoplasmicreticulum;Glycoprotein;Metal-binding;Referenceproteome;Repeat;Signal					2	2	2	16.2	16.2	16.2	38.001	0.0041408	4.1941	30310000	12	0.33686	0.776773	-0.896718	-0.767706	0.106639	0.9792	0.463417	0.283901	Q8BH97	Q8BH97	Reticulocalbin-3	Rcn3
Adam10	Disintegrin and metalloproteinase domain-containing protein 10	0.24777	1.37428	21.613	21.6261	21.4206	22.9367	23.1467	22.2002	22.7708	22.6251	23.1377	23.2145	21.9847	21.9626	22.3936	15.7023	21.4628	14.2256	15.5318	21.6456	Cleavageonpairofbasicresidues;Completeproteome;Disulfidebond;Glycoprotein;Hydrolase;Membrane;Metal-binding;Metalloprotease;Notchsignalingpathway;Phosphoprotein;Protease;Referenceproteome;SH3-binding;Signal;Transmembrane;Transmembranehelix;Zinc;Zymogen					4	4	4	9.7	9.7	9.7	83.967	0	7.3714	255530000	74	1.40879	0.185673	-3.66361	-2.37395	0.605952	0.753067	0.458672	1.22743	O35598	O35598	Disintegrin and metalloproteinase domain-containing protein 10	Adam10
Aldob	Fructose-bisphosphate aldolase B	0.845789	1.37295	16.941	23.6086	26.3678	24.2093	20.6285	15.4912	21.7322	24.1214	23.4235	14.4916	23.2801	22.9412	23.2751	24.7788	23.8595	20.7775	15.6058	21.1754	Acetylation;Completeproteome;Cytoplasm;Cytoskeleton;Directproteinsequencing;Glycolysis;Lyase;Phosphoprotein;Referenceproteome;Schiffbase					9	9	9	50.5	50.5	50.5	39.507	0	323.31	10840000000	361	0.0602613	0.960558	0.370948	0.167338	0.0727377	0.986355	0.457276	0.199606	Q91Y97	Q91Y97	Fructose-bisphosphate aldolase B	Aldob
Man2b2	Epididymis-specific alpha-mannosidase	0.731843	1.37123	13.5777	14.9839	18.2741	15.6919	19.0259	19.6533	18.6018	19.2305	17.6008	14.0534	15.83	18.6231	19.1089	20.4944	19.4894	15.8098	20.444	20.2831	Completeproteome;Glycoprotein;Glycosidase;Hydrolase;Metal-binding;Referenceproteome;Secreted;Signal;Zinc					6	6	6	10.2	10.2	10.2	115.61	0	10.423	90045000	34	1.09044	0.301419	2.40381	1.93911	0.135582	0.9792	0.45547	0.352413	O54782	O54782	Epididymis-specific alpha-mannosidase	Man2b2
F7	Coagulation factor VII;Factor VII light chain;Factor VII heavy chain	0.00227232	1.36865	26.116	26.3544	25.8927	26.0401	25.8909	25.6763	26.6333	26.5416	26.304	26.2532	26.4841	26.4708	27.2649	26.6267	26.8837	27.6557	27.6758	27.3757	Bloodcoagulation;Calcium;Cleavageonpairofbasicresidues;Completeproteome;Disulfidebond;EGF-likedomain;Gamma-carboxyglutamicacid;Glycoprotein;Hemostasis;Hydrolase;Hydroxylation;Protease;Referenceproteome;Repeat;Secreted;Serineprotease;Signal;Zymogen	+	72h C.albicans_PBS			13	13	13	32.3	32.3	32.3	50.276	0	323.31	18940000000	945	4.09811	0.00250558	1.25201	6.38564	2.64353	0.0642639	0.452758	4.06389	P70375	P70375	Coagulation factor VII;Factor VII light chain;Factor VII heavy chain	F7
Alb	Serum albumin	0.350538	1.35938	32.637	32.61	32.9924	32.8216	31.6183	31.2572	31.2324	33.5101	33.4963	33.0794	32.4682	32.8078	32.3168	31.0104	32.2878	30.479	29.7838	32.1196	Cleavageonpairofbasicresidues;Completeproteome;Copper;Directproteinsequencing;Disulfidebond;Lipid-binding;Metal-binding;Phosphoprotein;Referenceproteome;Repeat;Secreted;Signal;Zinc					83	83	79	86.8	86.8	86	68.692	0	323.31	11145000000000	26711	1.05413	0.316138	-0.989837	-1.88849	0.455264	0.812363	0.442952	0.97928	P07724	P07724	Serum albumin	Alb
Usp5	Ubiquitin carboxyl-terminal hydrolase 5	0.786625	1.35883	18.5673	19.6134	15.4305	19.0147	12.4051	16.8066	14.5313	21.0336	19.6953	18.8845	14.896	15.4512	20.1327	18.3294	19.9014	15.5826	13.0021	15.5723	Acetylation;Completeproteome;Disulfidebond;Hydrolase;Metal-binding;Phosphoprotein;Protease;Referenceproteome;Repeat;Thiolprotease;Ublconjugationpathway;Zinc;Zinc-finger					7	7	7	17.4	17.4	17.4	95.832	0	24.516	214090000	39	0.0246829	0.984328	0.1138	0.0710608	0.104233	0.981558	0.442368	0.278068	P56399	P56399	Ubiquitin carboxyl-terminal hydrolase 5	Usp5
Itga6	Integrin alpha-6;Integrin alpha-6 heavy chain;Integrin alpha-6 light chain	0.289148	1.35566	23.2764	21.9226	21.2772	22.7814	22.615	21.9914	22.865	22.6244	23.4979	23.3496	22.3986	21.7624	23.3826	21.9127	22.1485	21.4586	22.0011	22.0225	Alternativesplicing;Calcium;Celladhesion;Cellmembrane;Cleavageonpairofbasicresidues;Completeproteome;Disulfidebond;Glycoprotein;Integrin;Lipoprotein;Membrane;Metal-binding;Palmitate;Phosphoprotein;Receptor;Referenceproteome;Repeat;Signal;Transmembrane;Transmembranehelix					7	7	7	8.7	8.7	8.7	122.16	0	44.637	674790000	164	0.154926	0.912467	-0.156318	-0.396647	0.53888	0.765143	0.438996	1.11937	Q61739	Q61739	Integrin alpha-6;Integrin alpha-6 heavy chain;Integrin alpha-6 light chain	Itga6
Mup2	Major urinary protein 2	0.656567	1.35447	23.0664	24.122	20.2462	21.915	20.0595	19.1442	21.141	23.0955	23.4241	21.4563	19.8734	22.1894	20.5991	21.2052	20.9444	23.059	16.8664	20.2082	3D-structure;Completeproteome;Disulfidebond;Pheromone-binding;Referenceproteome;Secreted;Signal;Transport					6	1	1	40	6.1	6.1	20.663	0	113.36	1442100000	104	0.368922	0.75876	-0.945148	-0.826797	0.182721	0.955989	0.437724	0.458254	P11589	P11589	Major urinary protein 2	Mup2
Kynu	Kynureninase	0.768745	1.346	15.1403	14.6653	20.6884	17.9095	12.5661	17.0274	16.2369	19.2269	15.9324	15.8243	14.2116	19.137	15.5045	21.9741	21.2671	17.6805	14.2604	13.8034	Acetylation;Completeproteome;Cytoplasm;Hydrolase;Pyridinenucleotidebiosynthesis;Pyridoxalphosphate;Referenceproteome					6	6	6	17	17	17	52.325	0	21.393	128900000	15	0.242957	0.841969	1.08215	0.584962	0.114218	0.9792	0.428677	0.302128	Q9CXF0	Q9CXF0	Kynureninase	Kynu
Psap	Prosaposin	0.0132899	1.33945	25.7171	26.1717	25.7137	25.592	25.7518	26.0477	25.8048	26.4009	26.3045	26.5849	26.212	26.2168	26.4555	26.2719	26.3219	26.3146	26.2503	26.4209	Completeproteome;Directproteinsequencing;Disulfidebond;Glycoprotein;Referenceproteome;Repeat;Secreted;Signal	+	72h C.albicans_PBS			18	18	18	52.1	52.1	52.1	61.422	0	323.31	17076000000	1216	3.38725	0.00801449	0.506858	5.18521	1.87648	0.191331	0.421645	3.00236	Q61207	Q61207	Prosaposin	Psap
Rarres2	Retinoic acid receptor responder protein 2	0.732524	1.33417	14.4768	14.9772	18.6884	14.1208	14.4338	15.6942	13.1419	15.5588	16.7487	15.4346	19.8712	14.1317	15.7283	19.7672	15.7456	20.9561	19.5313	15.1368	Chemotaxis;Completeproteome;Differentiation;Disulfidebond;Inflammatoryresponse;Polymorphism;Referenceproteome;Secreted;Signal					1	1	1	9.3	9.3	9.3	18.349	0.004158	4.2897	42098000	5	1.08294	0.301809	2.41235	1.92868	0.135178	0.9792	0.415945	0.351477	Q9DD06	Q9DD06	Retinoic acid receptor responder protein 2	Rarres2
Aars	Alanine--tRNA ligase, cytoplasmic	0.739141	1.331	13.8312	16.3668	19.5234	18.1942	13.1127	14.3036	15.9217	18.1144	18.007	15.8893	14.7058	15.1686	16.4179	18.4886	17.6986	13.6553	13.7872	15.5113	Acetylation;Aminoacyl-tRNAsynthetase;ATP-binding;Completeproteome;Cytoplasm;Ligase;Metal-binding;Nucleotide-binding;Phosphoprotein;Proteinbiosynthesis;Referenceproteome;RNA-binding;tRNA-binding;Ublconjugation;Zinc					3	3	3	5.1	5.1	5.1	106.91	0	11.389	27166000	11	0.00972701	0.991636	0.0378553	0.0284646	0.131272	0.9792	0.412515	0.342395	Q8BGQ7	Q8BGQ7	Alanine--tRNA ligase, cytoplasmic	Aars
Arg1	Arginase-1	0.849811	1.32852	15.7454	21.215	24.6762	22.7763	14.2469	15.4158	16.1024	22.858	21.725	17.2419	20.5483	18.0587	20.6626	22.1074	21.5307	15.2542	12.9536	11.4946	Argininemetabolism;Completeproteome;Cytoplasm;Hydrolase;Manganese;Metal-binding;Phosphoprotein;Referenceproteome;Ureacycle					13	13	13	68.1	68.1	68.1	34.807	0	323.31	2374400000	222	0.270304	0.82148	-1.67873	-0.639844	0.0706778	0.986355	0.40982	0.194327	Q61176	Q61176	Arginase-1	Arg1
Ptprk	Receptor-type tyrosine-protein phosphatase kappa	0.470779	1.32842	19.7113	22.0177	22.2461	22.1057	20.9987	21.8259	22.021	22.0283	21.5491	21.057	21.142	23.5664	20.5613	22.2765	22.7545	21.8628	19.6524	14.8284	Completeproteome;Disulfidebond;Glycoprotein;Hydrolase;Immunoglobulindomain;Membrane;Proteinphosphatase;Receptor;Referenceproteome;Repeat;Signal;Transmembrane;Transmembranehelix					6	6	6	7.3	7.3	7.3	164.18	0	11.939	220670000	86	0.422638	0.719485	-1.16158	-0.922703	0.327183	0.86884	0.409714	0.74957	P35822	P35822	Receptor-type tyrosine-protein phosphatase kappa	Ptprk
Aldh2	Aldehyde dehydrogenase, mitochondrial	0.815322	1.32777	20.017	20.2841	20.6865	18.5449	11.9817	15.6744	15.5873	20.6327	19.2776	19.4837	19.7719	14.8896	20.2717	19.3129	21.8196	16.9374	16.8513	19.9259	Acetylation;Completeproteome;Directproteinsequencing;Mitochondrion;NAD;Oxidoreductase;Referenceproteome;Transitpeptide					11	11	11	35.3	35.3	35.3	56.537	0	142.02	319540000	72	0.366451	0.759556	1.32168	0.822294	0.0886707	0.986355	0.409009	0.239809	P47738	P47738	Aldehyde dehydrogenase, mitochondrial	Aldh2
Apoc3	Apolipoprotein C-III	0.393261	1.3195	24.326	24.1805	25.1539	24.2728	23.1494	23.179	23.3088	25.3945	25.077	24.8335	24.0501	23.9976	23.6775	23.5348	24.0113	22.9344	22.3433	23.5727	Chylomicron;Completeproteome;Directproteinsequencing;Glycoprotein;Lipiddegradation;Lipidmetabolism;Lipidtransport;Oxidation;Referenceproteome;Secreted;Sialicacid;Signal;Transport;VLDL					3	3	3	42.4	42.4	42.4	10.982	0	323.31	10740000000	181	0.959395	0.361743	-0.697954	-1.75493	0.405319	0.83586	0.399988	0.892176	P33622	P33622	Apolipoprotein C-III	Apoc3
Igh-3	Ig gamma-2B chain C region	0.462729	1.31945	28.5288	28.3755	28.6938	27.1085	27.652	30.0709	27.5196	29.4955	28.6865	29.1502	29.6119	28.3654	29.127	27.9426	28.9543	26.6587	28.322	28.6429	3D-structure;Alternativesplicing;Cellmembrane;Completeproteome;Disulfidebond;Glycoprotein;ImmunoglobulinCregion;Immunoglobulindomain;Membrane;Referenceproteome;Repeat;Secreted;Transmembrane;Transmembranehelix					13	13	13	46	46	46	44.259	0	323.31	426090000000	2705	0.087029	0.940182	-0.130325	-0.235716	0.334674	0.86884	0.399939	0.763621	P01867	P01867	Ig gamma-2B chain C region	Igh-3
Ctsd	Cathepsin D	0.246423	1.3163	23.3299	23.0184	24.3512	23.6279	24.0836	22.8527	23.1932	24.4436	24.4266	23.9935	24.1584	23.4274	23.6441	24.5992	24.3485	24.2402	23.6925	23.5547	Aspartylprotease;Completeproteome;Disulfidebond;Glycoprotein;Hydrolase;Lysosome;Protease;Referenceproteome;Secreted;Signal;Zymogen					8	8	8	33.2	33.2	33.2	44.953	0	108.61	2924400000	336	0.825986	0.4398	0.469244	1.56229	0.608319	0.753067	0.396486	1.23119	P18242	P18242	Cathepsin D	Ctsd
Gamt	Guanidinoacetate N-methyltransferase	0.849936	1.30984	20.3034	14.6289	17.6239	13.7247	21.9828	13.6451	13.5272	15.7006	20.8355	16.1983	15.7723	22.2114	15.051	16.4246	15.8033	13.4857	14.8689	15.6081	Acetylation;Alternativesplicing;Cellprojection;Completeproteome;Methyltransferase;Referenceproteome;S-adenosyl-L-methionine;Transferase					3	3	3	27.1	27.1	27.1	26.336	0.0050403	3.8022	152940000	10	0.572336	0.608484	-1.77787	-1.1737	0.0706139	0.986355	0.389396	0.194163	O35969	O35969	Guanidinoacetate N-methyltransferase	Gamt
Sord	Sorbitol dehydrogenase	0.834104	1.30442	14.4686	21.2137	23.3798	20.4186	14.8416	14.9208	16.756	20.6718	19.4538	15.768	20.0625	18.8315	18.7243	21.8963	20.3197	14.9372	12.1702	14.9011	Acetylation;Cellprojection;Cilium;Completeproteome;Flagellum;Membrane;Metal-binding;Mitochondrion;NAD;Oxidoreductase;Phosphoprotein;Referenceproteome;Zinc					6	6	6	28.6	28.6	28.6	38.249	0	194.74	720630000	57	0.190246	0.890624	-1.04905	-0.474568	0.0787798	0.986355	0.383413	0.21498	Q64442	Q64442	Sorbitol dehydrogenase	Sord
Srgn	Serglycin	0.520698	1.30215	22.2261	21.7944	21.6338	21.5566	22.0597	19.0203	22.0067	20.783	21.1051	21.5441	22.4939	22.6435	21.4323	20.7789	17.3974	20.9951	21.4519	21.5223	Apoptosis;Biomineralization;Completeproteome;Directproteinsequencing;Disulfidebond;Glycoprotein;Golgiapparatus;Proteoglycan;Referenceproteome;Repeat;Secreted;Signal					2	2	2	28.9	28.9	28.9	16.711	0	20.27	833070000	75	0.449087	0.696507	-0.785493	-0.968658	0.283414	0.899298	0.380895	0.665641	P13609	P13609	Serglycin	Srgn
Rnpep	Aminopeptidase B	0.652251	1.29949	18.5596	18.7236	16.6687	17.8096	15.9967	16.334	17.4007	19.7564	18.1863	17.7832	18.3587	14.8746	20.1367	15.819	19.1454	13.9462	14.7351	15.9342	Acetylation;Aminopeptidase;Completeproteome;Hydrolase;Metal-binding;Metalloprotease;Protease;Referenceproteome;Secreted;Zinc					3	3	3	7.1	7.1	7.1	72.415	0	6.6697	73531000	26	0.276827	0.82014	-0.72926	-0.652721	0.185585	0.955157	0.377949	0.464481	Q8VCT3	Q8VCT3	Aminopeptidase B	Rnpep
Icam1	Intercellular adhesion molecule 1	0.0339475	1.29339	25.8909	25.4787	25.5182	25.2805	25.1917	25.704	25.7213	26.2366	25.666	25.8183	25.6579	26.1907	26.3125	26.6068	26.4405	26.5989	25.9933	26.5373	Alternativesplicing;Celladhesion;Completeproteome;Directproteinsequencing;Disulfidebond;Glycoprotein;Immunoglobulindomain;Membrane;Referenceproteome;Repeat;Signal;Transmembrane;Transmembranehelix;Ublconjugation	+	72h C.albicans_PBS			20	20	20	55.1	55.1	55.1	58.844	0	323.31	11318000000	903	4.06676	0.00250558	0.904232	6.32952	1.46919	0.30582	0.37116	2.45532	P13597	P13597	Intercellular adhesion molecule 1	Icam1
Ogn	Mimecan	0.414873	1.29199	19.3739	20.5145	21.6709	20.4019	20.9827	21.3056	21.4925	22.0408	21.4806	20.4653	20.6862	20.3015	22.0093	20.6725	21.9185	15.283	15.6993	20.1852	Completeproteome;Disulfidebond;Extracellularmatrix;Glycoprotein;Growthfactor;Leucine-richrepeat;Referenceproteome;Repeat;Secreted;Signal					7	7	7	31.5	31.5	31.5	34.012	0	323.31	664800000	119	0.529181	0.630315	-1.41362	-1.10345	0.382085	0.845631	0.369592	0.85064	Q62000	Q62000	Mimecan	Ogn
Eng	Endoglin	0.830183	1.28814	19.9465	20.8405	20.6349	18.8593	11.4606	15.7733	19.0728	15.9813	19.291	19.0909	20.1025	16.1682	16.2462	19.5203	13.9636	15.736	20.3327	12.0511	Angiogenesis;Celladhesion;Completeproteome;Glycoprotein;Membrane;Phosphoprotein;Referenceproteome;Signal;Transmembrane;Transmembranehelix					1	1	1	1.8	1.8	1.8	70.02	0.0011099	5.5506	21064000	24	0.361535	0.760815	-1.61087	-0.813314	0.0808263	0.986355	0.36529	0.220151	Q63961	Q63961	Endoglin	Eng
Hsp90aa1	Heat shock protein HSP 90-alpha	0.810379	1.28774	18.7797	20.2193	22.041	19.9745	15.3856	15.0787	18.4615	21.2942	19.9973	14.6236	19.3631	19.9281	19.3251	15.9055	20.2773	17.8286	13.6531	14.9349	Acetylation;ATP-binding;Cellmembrane;Chaperone;Completeproteome;Cytoplasm;Directproteinsequencing;Membrane;Nucleotide-binding;Phosphoprotein;Referenceproteome;S-nitrosylation;Stressresponse;Ublconjugation					9	5	5	17.7	10	10	84.787	0	102.22	207460000	51	0.481259	0.668273	-1.59237	-1.02354	0.0913117	0.986355	0.36484	0.24637	P07901	P07901	Heat shock protein HSP 90-alpha	Hsp90aa1
Entpd5	Ectonucleoside triphosphate diphosphohydrolase 5	0.574637	1.28423	23.2971	20.3641	24.162	21.9889	22.478	21.0563	23.4456	23.1846	22.1034	22.2806	22.0162	22.4813	22.3788	23.2275	22.5182	22.2655	16.4094	15.714	Calcium;Completeproteome;Disulfidebond;Endoplasmicreticulum;Glycoprotein;Hydrolase;Magnesium;Referenceproteome;Secreted;Signal					8	8	8	33.5	33.5	33.5	47.101	0	60.251	355720000	89	0.590419	0.591993	-1.80551	-1.20271	0.240606	0.925942	0.360904	0.580173	Q9WUZ9	Q9WUZ9	Ectonucleoside triphosphate diphosphohydrolase 5	Entpd5
Gda	Guanine deaminase	0.833145	1.28279	19.5522	21.0118	21.0651	18.2304	15.5821	16.5362	14.3728	22.9478	21.7292	20.5469	18.6296	15.9072	20.4969	17.0186	20.8458	16.3081	14.7215	18.9308	Completeproteome;Directproteinsequencing;Hydrolase;Metal-binding;Referenceproteome;Zinc					12	12	12	48	48	48	51.012	0	128.89	702200000	133	0.177046	0.900465	-0.609346	-0.445851	0.0792795	0.986355	0.359289	0.216244	Q9R111	Q9R111	Guanine deaminase	Gda
Cfh	Complement factor H	0.020546	1.281	33.4324	33.8313	33.1513	33.5145	33.7021	33.618	34.19	33.591	33.7765	33.8359	33.9381	34.0618	34.7817	34.7381	34.5135	35.2302	35.0397	35.0912	3D-structure;Complementalternatepathway;Completeproteome;Disulfidebond;Glycoprotein;Immunity;Innateimmunity;Phosphoprotein;Referenceproteome;Repeat;Secreted;Signal;Sushi	+	72h C.albicans_PBS			63	63	63	70.6	70.6	70.6	139.14	0	323.31	3700400000000	15324	5.52386	0.000338987	1.35744	9.32891	1.68727	0.234407	0.357266	2.74808	P06909	P06909	Complement factor H	Cfh
Alox12	Arachidonate 12-lipoxygenase, 12S-type	0.812495	1.27841	21.0124	16.0262	15.7825	19.0884	14.4217	13.7264	14.3637	16.808	18.4438	19.8776	18.0291	14.6615	18.1284	13.6999	14.855	19.047	12.8766	15.5971	Completeproteome;Cytoplasm;Dioxygenase;Fattyacidmetabolism;Hydrolase;Iron;Lipidmetabolism;Membrane;Metal-binding;Oxidoreductase;Referenceproteome					6	6	6	13.3	13.3	13.3	75.389	0	10.014	53757000	19	0.271048	0.82148	-0.975588	-0.641319	0.0901793	0.986355	0.354354	0.24356	P39655	P39655	Arachidonate 12-lipoxygenase, 12S-type	Alox12
Asl	Argininosuccinate lyase	0.833951	1.27403	15.2628	19.8757	23.6537	21.005	14.9771	16.8357	16.9441	21.7675	20.0299	16.602	19.2836	19.0795	20.5319	22.2985	20.3083	13.308	13.8833	14.7734	Acetylation;Amino-acidbiosynthesis;Argininebiosynthesis;Completeproteome;Lyase;Referenceproteome;Ureacycle					12	12	12	35.1	35.1	35.1	51.739	0	323.31	1146600000	136	0.204312	0.882428	-1.08442	-0.504672	0.0788593	0.986355	0.349397	0.215181	Q91YI0	Q91YI0	Argininosuccinate lyase	Asl
Ttn	Titin	0.321556	1.27355	23.2991	21.9959	22.6204	23.0548	22.6537	23.1685	23.0378	22.7911	23.1124	22.9233	24.4466	22.5742	21.9943	25.1846	24.497	10.8848	23.4605	22.3283	Alternativesplicing;ATP-binding;Calcium;Calmodulin-binding;Coiledcoil;Completeproteome;Cytoplasm;Directproteinsequencing;Disulfidebond;Immunoglobulindomain;Isopeptidebond;Kelchrepeat;Kinase;Magnesium;Metal-binding;Nucleotide-binding;Nucleus;Phosphoprotein;Referenceproteome;Repeat;Serine/threonine-proteinkinase;TPRrepeat;Transferase;Ublconjugation;WDrepeat					33	33	33	1.6	1.6	1.6	3906.4	0	12.915	2297200000	82	0.274859	0.82148	-1.40714	-0.648845	0.492744	0.781625	0.348857	1.04289	A2ASS6	A2ASS6	Titin	Ttn
Acadl	Long-chain specific acyl-CoA dehydrogenase, mitochondrial	0.789815	1.27319	20.2019	16.5313	14.5377	13.5407	14.4792	13.5017	15.2355	19.2754	14.6325	15.5506	15.7309	14.4585	15.9183	15.5888	19.3038	12.9887	14.7991	14.3576	Acetylation;Completeproteome;FAD;Fattyacidmetabolism;Flavoprotein;Lipidmetabolism;Mitochondrion;Oxidoreductase;Referenceproteome;Transitpeptide					3	3	3	11.2	11.2	11.2	47.907	0.0041494	4.2639	71609000	17	0.00681822	0.991975	0.0272805	0.0200177	0.102475	0.982179	0.348447	0.273795	P51174	P51174	Long-chain specific acyl-CoA dehydrogenase, mitochondrial	Acadl
Gaa	Lysosomal alpha-glucosidase	0.374372	1.27205	22.5769	23.1834	22.8686	21.886	21.661	21.3755	23.0524	23.3957	22.608	21.8169	22.5043	22.257	23.812	23.6786	23.0828	24.0336	21.2385	22.9961	Completeproteome;Directproteinsequencing;Disulfidebond;Glycoprotein;Glycosidase;Hydrolase;Lysosome;Membrane;Referenceproteome;Signal					3	3	3	6.6	6.6	6.6	106.25	0	19.797	466880000	110	0.942495	0.372039	0.881692	1.73085	0.426697	0.821185	0.347161	0.929807	P70699	P70699	Lysosomal alpha-glucosidase	Gaa
Ighg1	Ig gamma-1 chain C region secreted form;Ig gamma-1 chain C region, membrane-bound form	0.266361	1.27054	28.7521	28.418	27.9031	28.4274	29.095	29.0264	28.27	28.2498	29.3592	28.9669	29.3405	29.5082	28.985	28.6124	28.7964	27.224	28.8455	29.1141	3D-structure;Alternativesplicing;Cellmembrane;Completeproteome;Directproteinsequencing;Disulfidebond;Glycoprotein;ImmunoglobulinCregion;Immunoglobulindomain;Membrane;Referenceproteome;Secreted;Transmembrane;Transmembranehelix					13	13	13	54.9	54.9	54.9	35.704	0	323.31	321380000000	2153	0.00749945	0.991636	-0.00741037	-0.0220008	0.57453	0.765143	0.345439	1.17724	P01868;P01869	P01868;P01869	Ig gamma-1 chain C region secreted form;Ig gamma-1 chain C region, membrane-bound form	Ighg1
Pbld1	Phenazine biosynthesis-like domain-containing protein 1	0.786321	1.26688	15.1925	18.3376	17.5137	12.4257	13.5262	15.1739	14.356	18.8359	17.34	15.3467	13.7355	14.6031	17.8156	19.4639	19.6231	13.2829	14.5367	14.8186	Completeproteome;Isomerase;Referenceproteome					4	4	2	25	25	19.1	32.047	0	115.12	37552000	20	0.381276	0.745695	1.22855	0.849181	0.1044	0.981558	0.341282	0.278475	Q9DCG6	Q9DCG6	Phenazine biosynthesis-like domain-containing protein 1	Pbld1
Gclc	Glutamate--cysteine ligase catalytic subunit	0.620747	1.26586	22.5681	20.0697	23.2423	22.0156	21.6697	21.9314	22.7375	22.6994	22.8243	19.7627	22.4566	23.057	19.7515	22.4363	22.6655	22.8246	20.1293	21.2049	Acetylation;ATP-binding;Completeproteome;Glutathionebiosynthesis;Ligase;Nucleotide-binding;Phosphoprotein;Referenceproteome					8	8	8	14.1	14.1	14.1	72.571	0	37.278	1729900000	120	0.246456	0.841969	-0.414117	-0.592068	0.207085	0.944988	0.340114	0.510549	P97494	P97494	Glutamate--cysteine ligase catalytic subunit	Gclc
Serpina3m	Serine protease inhibitor A3M	0.0454379	1.26002	32.1934	31.9815	31.8812	32.1317	32.1114	31.9242	32.9236	32.0778	32.3651	32.1368	32.5989	32.122	32.09	32.5782	32.3815	32.398	32.4871	32.2113	Completeproteome;Directproteinsequencing;Glycoprotein;Proteaseinhibitor;Referenceproteome;Secreted;Serineproteaseinhibitor;Signal	+	72h C.albicans_PBS			36	36	21	80.6	80.6	56.7	47.064	0	323.31	5675000000000	21800	2.30326	0.0441846	0.320429	3.58449	1.34258	0.360713	0.33345	2.28449	Q03734	Q03734	Serine protease inhibitor A3M	Serpina3m
Tpi1	Triosephosphate isomerase	0.643578	1.25504	19.3488	21.0819	22.4817	20.6713	20.4801	18.8898	19.4556	22.6111	20.9819	20.4316	20.1376	21.3023	21.0069	21.5026	21.4225	19.4188	17.9018	19.7916	Acetylation;Completeproteome;Directproteinsequencing;Gluconeogenesis;Glycolysis;Isomerase;Nitration;Pentoseshunt;Phosphoprotein;Referenceproteome					6	6	6	35.1	35.1	35.1	32.191	0	45.518	1186700000	201	0.160692	0.911891	-0.318254	-0.409607	0.191399	0.953254	0.327731	0.477054	P17751	P17751	Triosephosphate isomerase	Tpi1
Orm3	Alpha-1-acid glycoprotein 3	0.770195	1.25416	15.9863	17.9427	18.057	14.6895	15.3842	14.8218	14.1579	17.7144	19.9606	14.2193	16.5111	16.2786	23.1511	25.1254	21.698	21.9113	21.4345	22.16	Acutephase;Completeproteome;Disulfidebond;Glycoprotein;Referenceproteome;Secreted;Signal;Transport	+	72h C.albicans_PBS			7	4	4	39.3	29.1	29.1	24.069	0	244.45	866240000	86	4.78976	0.000864802	6.4331	7.71108	0.113399	0.9792	0.326727	0.30017	Q63805	Q63805	Alpha-1-acid glycoprotein 3	Orm3
F9	Coagulation factor IX;Coagulation factor IXa light chain;Coagulation factor IXa heavy chain	0.394637	1.25375	21.2057	21.111	21.8254	20.6265	21.6629	19.8554	21.7628	21.1636	20.6378	21.8492	21.894	20.937	22.0265	21.6226	21.9028	22.192	21.7163	21.5932	Bloodcoagulation;Calcium;Cleavageonpairofbasicresidues;Completeproteome;Disulfidebond;EGF-likedomain;Gamma-carboxyglutamicacid;Glycoprotein;Hemostasis;Hydrolase;Hydroxylation;Magnesium;Metal-binding;Phosphoprotein;Protease;Referenceproteome;Repeat;Secreted;Serineprotease;Signal;Sulfation;Zymogen					8	8	8	29.9	29.9	29.9	52.977	0	151.01	1735100000	320	1.54438	0.151302	0.794415	2.55636	0.403802	0.836409	0.326246	0.889484	P16294	P16294	Coagulation factor IX;Coagulation factor IXa light chain;Coagulation factor IXa heavy chain	F9
Pygb	Glycogen phosphorylase, brain form	0.845879	1.25258	19.124	19.5727	20.3228	14.6342	14.9873	15.9703	18.6665	21.0255	15.616	17.4664	13.0096	20.7768	15.603	16.7082	13.5427	14.7088	15.0783	15.0782	Acetylation;Allostericenzyme;Carbohydratemetabolism;Completeproteome;Glycogenmetabolism;Glycosyltransferase;Phosphoprotein;Pyridoxalphosphate;Referenceproteome;Transferase					11	6	6	17.9	11.7	11.7	96.729	0	18.319	168540000	22	1.19278	0.260642	-2.31537	-2.08041	0.0726916	0.986355	0.324903	0.199487	Q8CI94	Q8CI94	Glycogen phosphorylase, brain form	Pygb
Lepr	Leptin receptor	0.234777	1.25257	21.8395	21.8289	22.9139	21.6058	22.079	22.4347	21.887	22.6481	21.9991	22.8509	22.7657	22.5004	22.0989	21.214	22.9659	23.6051	22.8703	16.0978	Alternativesplicing;Cellmembrane;Completeproteome;Disulfidebond;Glycoprotein;Immunoglobulindomain;Membrane;Obesity;Phosphoprotein;Polymorphism;Receptor;Referenceproteome;Repeat;Secreted;Signal;Transmembrane;Transmembranehelix					6	6	6	11.5	11.5	11.5	130.79	0	51.254	345070000	101	0.231274	0.85657	-0.641636	-0.561042	0.629344	0.753067	0.324889	1.26435	P48356	P48356	Leptin receptor	Lepr
Gpt	Alanine aminotransferase 1	0.868363	1.24646	14.1668	19.8265	23.3819	17.9044	16.4165	15.6586	16.5943	20.886	18.6229	22.7424	16.0355	14.3806	20.9248	20.7764	19.799	16.523	16.8452	14.8405	Acetylation;Aminotransferase;Completeproteome;Cytoplasm;Phosphoprotein;Pyridoxalphosphate;Referenceproteome;Transferase					9	9	9	36.1	36.1	36.1	55.142	0	300.1	524320000	44	0.0846769	0.940182	0.392365	0.229833	0.0612988	0.989759	0.317831	0.170049	Q8QZR5	Q8QZR5	Alanine aminotransferase 1	Gpt
Gc	Vitamin D-binding protein	0.0747082	1.24642	27.3245	27.6623	27.3125	27.4023	26.7155	27.2916	27.1424	27.6939	27.7946	27.6851	27.7352	27.5643	27.5973	27.3036	27.6724	27.0546	26.9509	27.4739	Actin-binding;Completeproteome;Directproteinsequencing;Disulfidebond;Glycoprotein;Referenceproteome;Repeat;Secreted;Signal;Transport;VitaminD					22	22	22	63.9	63.9	63.9	53.6	0	323.31	324250000000	3631	0.125472	0.926375	0.0573152	0.328813	1.12663	0.450739	0.317785	1.9893	P21614	P21614	Vitamin D-binding protein	Gc
Psmd2	26S proteasome non-ATPase regulatory subunit 2	0.81628	1.24263	14.1264	14.0451	18.298	17.137	12.9208	15.0925	15.1442	20.3716	14.9418	15.1104	13.0216	14.9106	18.5404	18.1307	17.73	16.6922	13.5526	14.9599	Acetylation;Completeproteome;Phosphoprotein;Proteasome;Referenceproteome;Repeat					5	5	5	9.3	9.3	9.3	100.2	0	8.4766	46083000	21	0.555954	0.618842	1.33101	1.14721	0.0881607	0.986355	0.313395	0.238539	Q8VDM4	Q8VDM4	26S proteasome non-ATPase regulatory subunit 2	Psmd2
Thbs4	Thrombospondin-4	0.0663539	1.24094	23.5894	23.7248	23.3325	23.6672	23.5106	23.8391	23.6647	24.463	23.8035	23.6752	24.1774	23.7485	23.0776	22.8641	23.1603	22.3805	22.8294	23.1886	Calcium;Celladhesion;Completeproteome;Disulfidebond;EGF-likedomain;Endoplasmicreticulum;Extracellularmatrix;Glycoprotein;Growthfactor;Mitogen;Referenceproteome;Repeat;Sarcoplasmicreticulum;Secreted;Signal;Tissueremodeling;Unfoldedproteinresponse	+	72h C.albicans_PBS			12	12	10	22.3	22.3	19.6	106.37	0	284.44	4359100000	516	3.17489	0.0116476	-0.693853	-4.85286	1.17813	0.422889	0.311432	2.0603	Q9Z1T2	Q9Z1T2	Thrombospondin-4	Thbs4
Eno3	Beta-enolase	0.86579	1.23586	22.064	19.5799	20.9055	19.2434	15.1363	14.2371	14.8044	21.7921	21.0124	15.5223	19.5426	20.3254	19.9223	16.8047	19.9179	12.3115	14.2961	20.1869	Acetylation;Completeproteome;Cytoplasm;Directproteinsequencing;Glycolysis;Lyase;Magnesium;Metal-binding;Phosphoprotein;Referenceproteome					8	4	4	35.9	20	20	47.024	0	36.758	475580000	113	0.293603	0.802721	-1.28779	-0.685471	0.0625873	0.989759	0.30551	0.173408	P21550	P21550	Beta-enolase	Eno3
Amy1	Alpha-amylase 1	0.264591	1.23336	22.7719	21.9753	21.9889	21.9676	21.5152	21.0018	22.2519	22.3727	22.389	22.1987	21.8446	21.9794	21.3912	20.9004	21.4051	20.3294	20.3097	20.768	Calcium;Carbohydratemetabolism;Chloride;Completeproteome;Disulfidebond;Glycosidase;Hydrolase;Metal-binding;Pyrrolidonecarboxylicacid;Referenceproteome;Secreted;Signal					13	13	9	48.9	48.9	37.6	57.643	0	291.67	1776300000	365	2.08029	0.066449	-1.01948	-3.27835	0.577425	0.765032	0.3026	1.18189	P00687	P00687	Alpha-amylase 1	Amy1
Calr	Calreticulin	0.859927	1.22952	20.1609	21.9235	19.3892	14.3077	17.2836	20.2298	20.9344	20.3733	21.4197	14.3314	21.4399	16.5846	21.2073	19.9273	21.7555	14.6229	20.5398	14.0588	3D-structure;Acetylation;Calcium;Chaperone;Completeproteome;Directproteinsequencing;Disulfidebond;Endoplasmicreticulum;Lectin;Metal-binding;Referenceproteome;Repeat;Sarcoplasmicreticulum;Signal;Zinc					4	4	4	19.7	19.7	19.7	47.994	0	7.1558	257160000	25	0.0390441	0.975386	-0.197167	-0.110731	0.0655382	0.986355	0.298099	0.181073	P14211	P14211	Calreticulin	Calr
Dpp4	Dipeptidyl peptidase 4;Dipeptidyl peptidase 4 membrane form;Dipeptidyl peptidase 4 soluble form	0.143884	1.22541	23.9921	24.0934	23.4063	23.7878	24.019	23.2211	24.4297	24.2885	23.8996	24.0055	23.9921	23.6639	24.2734	23.9823	24.7072	23.9627	22.1181	23.8495	Aminopeptidase;Celladhesion;Celljunction;Cellmembrane;Cellprojection;Completeproteome;Directproteinsequencing;Disulfidebond;Glycoprotein;Hydrolase;Membrane;Protease;Receptor;Referenceproteome;Secreted;Serineprotease;Signal-anchor;Transmembrane;Transmembranehelix					18	18	18	33.2	33.2	33.2	87.436	0	317.15	3165300000	544	0.0571815	0.961865	0.0622587	0.15926	0.841988	0.614221	0.293266	1.58573	P28843	P28843	Dipeptidyl peptidase 4;Dipeptidyl peptidase 4 membrane form;Dipeptidyl peptidase 4 soluble form	Dpp4
Gbp2	Interferon-induced guanylate-binding protein 2	0.810842	1.2149	14.0771	18.854	14.2778	11.6815	13.78	14.4123	16.0211	13.22	16.2595	15.8058	14.7568	12.7046	20.8966	14.9041	20.6823	15.0904	15.5405	14.2302	Completeproteome;Cytoplasm;Golgiapparatus;GTP-binding;Lipoprotein;Membrane;Methylation;Nucleotide-binding;Nucleus;Prenylation;Referenceproteome					2	2	2	8	8	8	66.739	0	11.042	51813000	6	0.791705	0.457375	2.3769	1.51171	0.0910638	0.986355	0.280836	0.245756	Q9Z0E6	Q9Z0E6	Interferon-induced guanylate-binding protein 2	Gbp2
Plxnb2	Plexin-B2	0.140088	1.21052	22.8683	22.8877	22.4357	22.9687	22.3651	23.1172	23.029	23.2667	22.8202	22.5958	23.2466	23.338	23.3442	23.4869	23.4459	23.5236	22.9728	22.8466	Cellmembrane;Completeproteome;Developmentalprotein;Disulfidebond;Glycoprotein;Membrane;Phosphoprotein;Receptor;Referenceproteome;Repeat;Signal;Transmembrane;Transmembranehelix					13	13	13	13.3	13.3	13.3	206.23	0	57.747	1206100000	232	1.80525	0.101332	0.496256	2.9065	0.853599	0.609517	0.275627	1.60268	B2RXS4	B2RXS4	Plexin-B2	Plxnb2
Vwf	von Willebrand factor;von Willebrand antigen 2	0.149841	1.20961	26.8017	26.4085	25.8552	26.2032	26.3633	26.7424	26.6619	26.3249	26.5665	26.5471	26.9662	26.9548	26.0002	25.8717	25.4803	26.0356	26.3471	26.0681	3D-structure;Alternativesplicing;Bloodcoagulation;Celladhesion;Cleavageonpairofbasicresidues;Completeproteome;Disulfidebond;Extracellularmatrix;Glycoprotein;Hemostasis;Isopeptidebond;Referenceproteome;Repeat;Secreted;Signal;Ublconjugation					33	33	33	21.4	21.4	21.4	309.27	0	323.31	29002000000	1896	1.37013	0.194154	-0.428517	-2.32175	0.824371	0.626265	0.274546	1.55991	Q8CIZ8	Q8CIZ8	von Willebrand factor;von Willebrand antigen 2	Vwf
Umod	Uromodulin;Uromodulin, secreted form	0.0465792	1.20828	24.3113	24.5206	24.3892	24.196	24.3168	24.7547	25.0349	24.4839	24.5001	24.6986	24.5623	24.8463	23.5996	25.2573	24.3394	24.8424	24.7882	24.6872	Cellmembrane;Cellprojection;Completeproteome;Directproteinsequencing;Disulfidebond;EGF-likedomain;Glycoprotein;GPI-anchor;Lipoprotein;Membrane;Referenceproteome;Repeat;Secreted;Signal					7	7	7	23.4	23.4	23.4	70.844	0	323.31	3678600000	494	0.300275	0.798923	0.170913	0.698359	1.33181	0.365868	0.27295	2.26989	Q91X17	Q91X17	Uromodulin;Uromodulin, secreted form	Umod
Twf2	Twinfilin-2	0.875634	1.20532	19.9474	15.284	14.9237	14.2186	13.6355	19.4754	13.5797	15.7332	13.8965	20.5075	20.1353	15.2488	15.6922	14.096	18.7608	15.8884	14.0762	14.6943	Acetylation;Actin-binding;Alternativepromoterusage;Cellprojection;Ciliumbiogenesis/degradation;Completeproteome;Cytoplasm;Cytoskeleton;Developmentalprotein;Directproteinsequencing;Phosphoprotein;Referenceproteome;Repeat					1	1	1	5.4	5.4	5.4	39.47	0.0084191	2.8007	46141000	6	0.21885	0.866086	-0.712741	-0.535277	0.0576772	0.991099	0.269413	0.160564	Q9Z0P5	Q9Z0P5	Twinfilin-2	Twf2
Gsn	Gelsolin	0.334063	1.20373	26.7899	26.4247	26.628	26.7829	26.3807	26.4632	25.6738	26.8157	26.8514	27.1716	27.4538	27.1081	26.9846	25.756	26.6348	25.7791	25.7075	26.5541	3D-structure;Acetylation;Actin-binding;Actincapping;Alternativeinitiation;Calcium;Ciliumbiogenesis/degradation;Completeproteome;Cytoplasm;Cytoskeleton;Directproteinsequencing;Disulfidebond;Metal-binding;Phosphoprotein;Referenceproteome;Repeat;Secreted;Signal					27	27	27	63.1	63.1	63.1	85.941	0	323.31	191940000000	3052	0.740948	0.483839	-0.342213	-1.43587	0.476172	0.791432	0.267506	1.01494	P13020;CON__Q3SX14	P13020	Gelsolin	Gsn
Aldh8a1	Aldehyde dehydrogenase family 8 member A1	0.898261	1.19423	14.8475	20.2177	22.6588	19.6765	14.6586	14.569	12.8194	21.3903	20.6781	15.6461	18.915	18.7159	20.5848	21.8548	21.5732	16.3756	13.406	14.4761	Completeproteome;Cytoplasm;NAD;Oxidoreductase;Phosphoprotein;Referenceproteome					13	13	13	48.3	48.3	48.3	53.663	0	323.31	1003100000	190	0.0462716	0.969069	0.273727	0.130271	0.0465973	0.991099	0.256081	0.131145	Q8BH00	Q8BH00	Aldehyde dehydrogenase family 8 member A1	Aldh8a1
Apod	Apolipoprotein D	0.246266	1.19301	26.0334	25.9648	26.349	25.5529	25.5511	25.838	25.4046	26.0515	26.569	26.2288	26.4118	26.151	26.8522	26.0882	26.2293	26.7021	27.0469	26.3649	Completeproteome;Disulfidebond;Glycoprotein;Lipid-binding;Pyrrolidonecarboxylicacid;Referenceproteome;Secreted;Signal;Transport					7	7	7	45	45	45	21.53	0	219	50769000000	3099	2.13857	0.060413	0.665759	3.35788	0.608595	0.753067	0.254611	1.23162	P51910	P51910	Apolipoprotein D	Apod
Pebp1	Phosphatidylethanolamine-binding protein 1;Hippocampal cholinergic neurostimulating peptide	0.833362	1.19262	20.9023	21.3278	21.815	20.4848	17.0886	17.3179	16.6663	22.6924	20.6014	19.3001	20.4319	20.769	21.6709	21.4764	21.9606	19.4241	14.5471	20.2294	Acetylation;ATP-binding;Completeproteome;Cytoplasm;Directproteinsequencing;Disulfidebond;Lipid-binding;Nucleotide-binding;Phosphoprotein;Proteaseinhibitor;Referenceproteome;Serineproteaseinhibitor					4	4	4	40.6	40.6	40.6	20.83	0	196.91	854700000	122	0.0150195	0.985983	0.0620219	0.0436953	0.0791664	0.986355	0.254136	0.215958	P70296	P70296	Phosphatidylethanolamine-binding protein 1;Hippocampal cholinergic neurostimulating peptide	Pebp1
Tuba1c	Tubulin alpha-1C chain;Tubulin alpha-8 chain	0.90915	1.1855	15.9004	21.0222	20.7426	20.372	15.0782	12.8488	13.5122	21.4715	20.6691	12.7938	19.7145	19.276	20.5097	20.9591	21.211	15.125	12.6287	18.7482	Acetylation;Completeproteome;Cytoplasm;Cytoskeleton;Directproteinsequencing;GTP-binding;Microtubule;Nitration;Nucleotide-binding;Phosphoprotein;Referenceproteome					13	2	1	51.4	8.2	5.3	49.909	0	7.008	350390000	64	0.098421	0.939249	0.53625	0.263892	0.0413644	0.991099	0.245499	0.117034	P68373;Q9JJZ2	P68373;Q9JJZ2	Tubulin alpha-1C chain;Tubulin alpha-8 chain	Tuba1c
Serpinf2	Alpha-2-antiplasmin	0.0980748	1.18136	28.5288	28.744	29.1202	28.6602	28.7697	29.0778	28.8828	29.2839	29.2271	29.2313	28.7441	28.9741	29.3486	29.0961	28.8943	29.2038	28.9959	29.2275	3D-structure;Acutephase;Completeproteome;Directproteinsequencing;Disulfidebond;Glycoprotein;Proteaseinhibitor;Referenceproteome;Secreted;Serineproteaseinhibitor;Signal;Sulfation					19	19	19	66.8	66.8	66.8	54.971	0	323.31	596350000000	3567	1.61498	0.140938	0.310918	2.65109	1.00844	0.522725	0.240445	1.82437	Q61247	Q61247	Alpha-2-antiplasmin	Serpinf2
Eltd1	EGF, latrophilin seven transmembrane domain-containing protein 1	0.657045	1.18078	24.6917	22.7028	25.0093	23.9122	23.5721	22.9119	23.3685	22.8596	24.3788	24.378	23.8656	25.3879	24.8431	24.9442	14.5983	24.6486	24.6403	24.9179	Calcium;Cellmembrane;Completeproteome;Disulfidebond;EGF-likedomain;Glycoprotein;G-proteincoupledreceptor;Membrane;Receptor;Referenceproteome;Repeat;Signal;Transducer;Transmembrane;Transmembranehelix					4	4	4	11.2	11.2	11.2	82.245	0	58.229	997380000	69	0.157485	0.912467	-0.701279	-0.402412	0.182405	0.955989	0.239735	0.457566	Q923X1	Q923X1	EGF, latrophilin seven transmembrane domain-containing protein 1	Eltd1
Samhd1	Deoxynucleoside triphosphate triphosphohydrolase SAMHD1	0.906954	1.17997	14.0772	21.4436	20.7792	14.2477	20.7651	21.4018	21.0214	20.8926	20.9522	13.967	15.7082	21.6057	21.7275	16.4995	20.9071	15.4929	12.5747	21.6482	Acetylation;Allostericenzyme;Antiviraldefense;Completeproteome;Hydrolase;Immunity;Innateimmunity;Metal-binding;Nucleus;Phosphoprotein;Referenceproteome;Ublconjugation;Zinc					6	6	6	18.7	18.7	18.7	75.892	0	71.679	401310000	49	0.113429	0.927857	-0.644105	-0.300241	0.042415	0.991099	0.238752	0.119879	Q60710	Q60710	Deoxynucleoside triphosphate triphosphohydrolase SAMHD1	Samhd1
Psma6	Proteasome subunit alpha type-6	0.884227	1.17762	19.0974	16.8637	19.9955	13.2361	12.4397	14.0252	15.2699	19.8626	14.9813	17.4584	13.5756	15.925	21.3346	20.8207	15.1725	16.8848	15.5136	16.4008	3D-structure;Acetylation;Completeproteome;Cytoplasm;Directproteinsequencing;Glycoprotein;Hydrolase;Isopeptidebond;Nucleus;Phosphoprotein;Protease;Proteasome;Referenceproteome;Threonineprotease;Ublconjugation					2	2	2	12.2	12.2	12.2	27.372	0	32.483	65578000	32	0.482024	0.668273	1.74492	1.02484	0.053436	0.991099	0.235879	0.149375	Q9QUM9	Q9QUM9	Proteasome subunit alpha type-6	Psma6
Blvrb	Flavin reductase (NADPH)	0.812987	1.17735	22.2057	23.4149	23.3327	22.7963	20.5838	19.0588	20.2622	24.3694	23.7019	22.2803	20.9893	21.2022	21.4922	21.0451	21.8346	13.9704	15.6315	21.2532	Completeproteome;Cytoplasm;NADP;Oxidoreductase;Phosphoprotein;Referenceproteome					4	4	4	43.7	43.7	43.7	22.197	0	323.31	2768000000	265	0.924117	0.382615	-2.69421	-1.70457	0.0899166	0.986355	0.23554	0.242908	Q923D2	Q923D2	Flavin reductase (NADPH)	Blvrb
Pla2g15	Group XV phospholipase A2	0.298989	1.1771	22.7216	22.6217	22.5016	22.1015	22.0766	22.8511	22.872	21.9895	22.6536	22.6382	22.9023	23.2298	24.6731	23.8851	23.29	23.3999	23.7148	24.2515	Acyltransferase;Completeproteome;Fattyacidmetabolism;Glycoprotein;Hydrolase;Lipidmetabolism;Lysosome;Referenceproteome;Secreted;Signal;Transferase	+	72h C.albicans_PBS			6	6	6	26	26	26	47.307	0	13.946	899610000	203	3.60091	0.00567746	1.39005	5.53102	0.524344	0.767639	0.235232	1.09548	Q8VEB4	Q8VEB4	Group XV phospholipase A2	Pla2g15
Eef2	Elongation factor 2	0.889952	1.17055	18.2675	20.956	23.2696	20.8959	13.111	17.4907	18.4821	21.742	20.5243	17.065	18.9518	18.5887	22.1592	22.6219	22.6653	16.8574	13.8505	20.8188	Acetylation;Completeproteome;Cytoplasm;Directproteinsequencing;Elongationfactor;GTP-binding;Isopeptidebond;Methylation;Nucleotide-binding;Nucleus;Phosphoprotein;Proteinbiosynthesis;Referenceproteome;Ublconjugation					17	17	17	38	38	38	95.313	0	323.31	1598100000	295	0.155949	0.912467	0.830396	0.398954	0.0506333	0.991099	0.227188	0.141932	P58252	P58252	Elongation factor 2	Eef2
Mat1a	S-adenosylmethionine synthase isoform type-1	0.920885	1.16977	17.7088	20.5832	25.0312	21.9451	16.7321	12.256	16.1116	23.0902	22.4	16.1929	17.4854	20.3335	23.1771	24.0683	23.5606	14.4526	19.2288	15.8952	ATP-binding;Cobalt;Completeproteome;Disulfidebond;Magnesium;Metal-binding;Nucleotide-binding;One-carbonmetabolism;Potassium;Referenceproteome;S-nitrosylation;Transferase					8	8	7	39.9	39.9	34.8	43.508	0	179.65	3108200000	123	0.160228	0.911891	1.02102	0.40857	0.0357946	0.991099	0.226222	0.101855	Q91X83	Q91X83	S-adenosylmethionine synthase isoform type-1	Mat1a
Bche	Cholinesterase	0.252121	1.16722	25.1189	25.0602	25.2976	24.6261	24.8381	25.6543	25.1932	25.069	25.0332	25.6139	25.6664	25.3578	25.4508	24.7018	25.3136	24.2883	25.3115	25.3572	Completeproteome;Disulfidebond;Glycoprotein;Hydrolase;Phosphoprotein;Referenceproteome;Secreted;Serineesterase;Signal					15	15	15	43.6	43.6	43.6	68.461	0	323.31	13632000000	1025	0.0421898	0.97293	-0.0286684	-0.119269	0.59839	0.753067	0.223072	1.21542	Q03311	Q03311	Cholinesterase	Bche
Tgfbi	Transforming growth factor-beta-induced protein ig-h3	0.848564	1.16532	18.1244	14.5644	18.6002	19.0015	15.9737	15.381	16.1073	18.2904	15.5896	20.1541	14.7239	18.104	18.9202	14.6457	16.8277	18.0938	14.8375	12.4603	Celladhesion;Completeproteome;Disulfidebond;Extracellularmatrix;Gamma-carboxyglutamicacid;Phosphoprotein;Referenceproteome;Repeat;Secreted;Signal					4	4	4	11.7	11.7	11.7	74.596	0	7.2981	41983000	12	0.344875	0.771185	-0.976658	-0.782619	0.0713156	0.986355	0.220721	0.195963	P82198	P82198	Transforming growth factor-beta-induced protein ig-h3	Tgfbi
Ctrb1	Chymotrypsinogen B;Chymotrypsin B chain A;Chymotrypsin B chain B;Chymotrypsin B chain C	0.858998	1.16179	20.0414	21.7462	19.483	15.9111	21.7448	18.624	20.4097	16.4948	21.2042	20.8695	21.3201	18.5503	19.6581	21.007	16.5677	18.6725	13.7582	15.2524	Completeproteome;Digestion;Disulfidebond;Hydrolase;Protease;Referenceproteome;Secreted;Serineprotease;Signal;Zymogen					3	3	3	27.4	27.4	27.4	27.822	0	19.063	270030000	48	0.758415	0.477946	-2.10576	-1.46211	0.066008	0.986355	0.216352	0.18229	Q9CR35	Q9CR35	Chymotrypsinogen B;Chymotrypsin B chain A;Chymotrypsin B chain B;Chymotrypsin B chain C	Ctrb1
Tln1	Talin-1	0.81763	1.1605	23.7454	22.6767	21.9989	23.7715	21.5827	18.6545	20.028	23.1743	22.9484	22.6206	22.7873	22.1596	22.0638	17.6119	21.2838	19.0989	15.5894	20.9829	3D-structure;Acetylation;Celljunction;Cellmembrane;Cellprojection;Completeproteome;Cytoplasm;Cytoskeleton;Membrane;Phosphoprotein;Referenceproteome					51	51	48	38.4	38.4	37.1	269.82	0	323.31	5227500000	1015	1.17928	0.260765	-2.63319	-2.06188	0.0874432	0.986355	0.214753	0.23675	P26039	P26039	Talin-1	Tln1
Hacl1	2-hydroxyacyl-CoA lyase 1	0.886992	1.16047	15.4097	14.107	21.103	14.0677	13.9192	15.5832	13.7163	20.3983	15.2138	15.8759	14.5144	15.7593	18.8894	19.2886	15.2795	15.6307	15.9065	12.5788	Completeproteome;Lyase;Magnesium;Metal-binding;Peroxisome;Referenceproteome;Thiaminepyrophosphate					4	4	4	11.7	11.7	11.7	63.66	0	15.562	140690000	24	0.144277	0.920743	0.563952	0.372441	0.0520801	0.991099	0.21471	0.145779	Q9QXE0	Q9QXE0	2-hydroxyacyl-CoA lyase 1	Hacl1
H2-D1	H-2 class I histocompatibility antigen, D-K alpha chain	0.880162	1.15851	21.7445	15.2113	22.0205	22.1414	22.3796	22.4836	22.2426	21.8004	21.6812	22.2156	21.7218	17.5928	21.8965	22.4537	22.7448	22.7479	23.3226	23.1616	Completeproteome;Disulfidebond;Glycoprotein;Hydroxylation;Immunity;Membrane;MHCI;Phosphoprotein;Referenceproteome;Signal;Transmembrane;Transmembranehelix;Ublconjugation					8	4	1	31.2	14.1	3.9	40.619	0	143.12	1381000000	84	0.757344	0.477946	1.72438	1.4605	0.0554376	0.991099	0.212266	0.154666	P14426;P14428;P03991	P14426	H-2 class I histocompatibility antigen, D-K alpha chain	H2-D1
Selp	P-selectin	0.586193	1.1578	23.6185	24.553	23.1084	24.169	23.4532	23.2312	24.8667	23.6119	23.7281	22.7262	24.2838	24.1849	23.7222	24.5585	23.9769	24.7069	24.7856	24.6857	3D-structure;Celladhesion;Completeproteome;Disulfidebond;EGF-likedomain;Glycoprotein;Lectin;Lipoprotein;Membrane;Palmitate;Referenceproteome;Repeat;Signal;Sushi;Transmembrane;Transmembranehelix					6	6	6	21.1	21.1	21.1	83.098	0	70.672	1418500000	162	1.46462	0.169847	0.717108	2.44916	0.231959	0.935635	0.211391	0.562454	Q01102	Q01102	P-selectin	Selp
Serpina6	Corticosteroid-binding globulin	0.606864	1.15723	32.2571	32.2583	33.8689	32.6312	32.4934	33.9867	32.0547	33.2012	33.1172	33.6263	33.3306	33.4297	32.933	31.9015	32.6589	31.451	33.1836	32.5942	Completeproteome;Glycoprotein;Lipid-binding;Referenceproteome;Secreted;Signal;Steroid-binding;Transport					27	27	27	72.5	72.5	72.5	44.769	0	323.31	1098100000000	7385	0.525973	0.632016	-0.462242	-1.09816	0.216908	0.939509	0.210671	0.531218	Q06770	Q06770	Corticosteroid-binding globulin	Serpina6
Lap3	Cytosol aminopeptidase	0.811506	1.15626	19.2352	21.0224	22.7931	20.3232	17.6069	20.7083	19.5034	22.3293	20.6806	19.6363	21.2711	19.5253	21.1371	20.7803	21.0661	14.7426	16.5361	17.1239	Acetylation;Alternativeinitiation;Aminopeptidase;Completeproteome;Cytoplasm;Directproteinsequencing;Hydrolase;Magnesium;Manganese;Metal-binding;Phosphoprotein;Protease;Referenceproteome;Zinc					13	13	13	43.9	43.9	43.9	56.141	0	323.31	913420000	248	0.640238	0.55465	-1.71717	-1.28142	0.0907083	0.986355	0.209465	0.244874	Q9CPY7	Q9CPY7	Cytosol aminopeptidase	Lap3
Plg	Plasminogen;Plasmin heavy chain A;Activation peptide;Angiostatin;Plasmin heavy chain A, short form;Plasmin light chain B	0.201073	1.154	27.5272	27.8772	27.2568	27.5614	26.9768	27.1917	27.4036	27.4624	27.6318	27.6344	27.5667	27.9321	27.7203	26.8287	27.5058	27.1956	26.936	27.7588	Bloodcoagulation;Cleavageonpairofbasicresidues;Completeproteome;Directproteinsequencing;Disulfidebond;Fibrinolysis;Hemostasis;Hydrolase;Kringle;Phosphoprotein;Protease;Referenceproteome;Repeat;Secreted;Serineprotease;Signal;Tissueremodeling;Zymogen					35	35	35	59.9	59.9	59.9	90.807	0	323.31	369600000000	4129	0.137322	0.924929	-0.0743256	-0.356439	0.696646	0.726759	0.206637	1.36863	P20918;CON__P06868	P20918	Plasminogen;Plasmin heavy chain A;Activation peptide;Angiostatin;Plasmin heavy chain A, short form;Plasmin light chain B	Plg
Lcat	Phosphatidylcholine-sterol acyltransferase	0.17146	1.14893	29.7867	29.768	30.0922	29.1894	29.582	29.672	29.9375	29.7004	30.0295	29.8244	29.7367	30.0636	29.9314	30.2689	29.5097	30.18	30.1851	29.9909	Acyltransferase;Cholesterolmetabolism;Completeproteome;Disulfidebond;Glycoprotein;Lipidmetabolism;Referenceproteome;Secreted;Signal;Steroidmetabolism;Sterolmetabolism;Transferase					17	17	17	64.2	64.2	64.2	49.746	0	323.31	170770000000	2131	1.12588	0.287058	0.32926	1.98825	0.765837	0.671737	0.200292	1.47321	P16301	P16301	Phosphatidylcholine-sterol acyltransferase	Lcat
Serping1	Plasma protease C1 inhibitor	0.193796	1.14709	30.5987	30.6691	30.3144	30.5779	30.8963	31.0027	31.1058	30.5054	30.6447	30.9084	31.0912	30.9915	31.0882	31.076	31.2446	31.459	31.1955	31.4685	Bloodcoagulation;Complementpathway;Completeproteome;Disulfidebond;Fibrinolysis;Glycoprotein;Hemostasis;Immunity;Innateimmunity;Proteaseinhibitor;Referenceproteome;Secreted;Serineproteaseinhibitor;Signal	+	72h C.albicans_PBS			22	22	22	56.3	56.3	56.3	55.584	0	323.31	381000000000	4218	3.08388	0.0124479	0.578813	4.71362	0.712655	0.712948	0.197983	1.39305	P97290	P97290	Plasma protease C1 inhibitor	Serping1
Acat2	Acetyl-CoA acetyltransferase, cytosolic	0.926132	1.14394	14.8667	20.2398	22.2496	20.2766	13.7738	14.0884	14.7971	21.8746	20.9872	14.1503	19.0595	15.7902	19.9621	21.3516	20.4435	15.625	16.2989	14.3312	Acetylation;Acyltransferase;Completeproteome;Cytoplasm;Directproteinsequencing;Referenceproteome;Transferase					6	6	6	30.7	30.7	30.7	41.297	0	31.545	462710000	65	0.0791709	0.942594	0.419598	0.215969	0.0333272	0.991099	0.194008	0.0950772	Q8CAY6	Q8CAY6	Acetyl-CoA acetyltransferase, cytosolic	Acat2
Lamc1	Laminin subunit gamma-1	0.545782	1.14321	21.8763	21.8711	21.8227	21.6138	21.4478	21.1463	21.1386	22.212	20.8088	22.1035	22.6387	22.035	22.5016	15.6064	21.9366	20.7795	20.0091	21.938	3D-structure;Basementmembrane;Celladhesion;Coiledcoil;Completeproteome;Disulfidebond;Extracellularmatrix;Glycoprotein;LamininEGF-likedomain;Phosphoprotein;Referenceproteome;Repeat;Secreted;Signal					8	8	8	9.6	9.6	9.6	177.3	0	22.936	339990000	122	0.537134	0.627526	-1.1678	-1.11651	0.262981	0.916679	0.193085	0.625295	P02468	P02468	Laminin subunit gamma-1	Lamc1
Sirpa	Tyrosine-protein phosphatase non-receptor type substrate 1	0.448301	1.13867	23.8554	23.3346	22.855	23.3545	23.2608	24.1272	23.9054	23.9774	23.938	23.6854	23.1956	23.2098	22.6313	23.7231	23.4161	22.244	23.6873	22.5058	3D-structure;Alternativesplicing;Completeproteome;Directproteinsequencing;Disulfidebond;Glycoprotein;Immunoglobulindomain;Membrane;Phosphoprotein;Polymorphism;Referenceproteome;Repeat;SH3-binding;Signal;Transmembrane;Transmembranehelix					3	3	3	9.2	9.2	9.2	56.424	0	137.24	757320000	131	0.669961	0.533655	-0.429974	-1.32761	0.34843	0.86488	0.187355	0.789202	P97797	P97797	Tyrosine-protein phosphatase non-receptor type substrate 1	Sirpa
Loxl1	Lysyl oxidase homolog 1	0.898985	1.13819	13.6754	18.8592	19.3489	13.8258	14.1454	14.2088	14.7365	17.8709	13.0656	16.353	14.1527	19.0053	15.5316	17.6971	14.7438	20.0003	19.2358	18.1777	Cleavageonpairofbasicresidues;Completeproteome;Copper;Disulfidebond;LTQ;Metal-binding;Oxidoreductase;Referenceproteome;Secreted;Signal;TPQ					4	4	4	12.5	12.5	12.5	66.506	0	9.1761	89668000	31	0.698881	0.516345	1.88712	1.37205	0.0462475	0.991099	0.186744	0.130206	P97873	P97873	Lysyl oxidase homolog 1	Loxl1
Tubb4b	Tubulin beta-4B chain;Tubulin beta-4A chain	0.885976	1.13626	22.3656	22.6867	22.9949	22.0375	19.3446	15.8749	19.3206	22.9225	21.8594	20.4605	21.5807	20.266	22.868	22.4124	22.0787	15.2069	16.1495	19.5113	Acetylation;Ciliumbiogenesis/degradation;Completeproteome;Cytoplasm;Cytoskeleton;Directproteinsequencing;GTP-binding;Microtubule;Nucleotide-binding;Phosphoprotein;Referenceproteome					15	15	2	52.4	52.4	9.4	49.83	0	323.31	2715000000	377	0.282755	0.8132	-1.17956	-0.664351	0.0525778	0.991099	0.184289	0.1471	P68372;Q9D6F9	P68372;Q9D6F9	Tubulin beta-4B chain;Tubulin beta-4A chain	Tubb4b
Svep1	Sushi, von Willebrand factor type A, EGF and pentraxin domain-containing protein 1	0.756857	1.13612	23.0027	23.351	22.6351	19.8818	21.8705	21.204	22.2817	21.9216	21.3397	22.1208	22.2692	23.1167	22.2205	21.3661	21.7809	14.9509	22.2788	22.0858	Alternativesplicing;Calcium;Celladhesion;Completeproteome;Cytoplasm;Disulfidebond;EGF-likedomain;Glycoprotein;Membrane;Referenceproteome;Repeat;Secreted;Signal;Sushi					8	8	8	4	4	4	387.45	0	41.151	350720000	99	0.432635	0.710349	-1.21035	-0.940166	0.120986	0.9792	0.18412	0.31823	A2AVA0	A2AVA0	Sushi, von Willebrand factor type A, EGF and pentraxin domain-containing protein 1	Svep1
Antxr2	Anthrax toxin receptor 2	0.485984	1.13421	24.4056	25.1962	24.9711	24.0841	23.9596	24.602	24.0682	24.6171	24.7423	24.9652	24.7345	25.1815	24.9564	23.7617	23.9374	22.4262	23.748	23.7081	Completeproteome;Disulfidebond;Glycoprotein;Membrane;Metal-binding;Phosphoprotein;Receptor;Referenceproteome;Signal;Transmembrane;Transmembranehelix					9	9	8	28.1	28.1	25.7	53.184	0	205.69	2177900000	209	1.15659	0.273478	-0.780124	-2.03066	0.313378	0.87923	0.181691	0.723446	Q6DFX2	Q6DFX2	Anthrax toxin receptor 2	Antxr2
Ca3	Carbonic anhydrase 3	0.763067	1.12615	23.0061	24.1702	24.3083	24.0834	22.5072	21.5628	21.9705	24.2616	23.6237	23.4134	23.5207	23.8766	23.7292	23.9449	23.9335	22.1771	18.7437	23.3105	Acetylation;Completeproteome;Cytoplasm;Directproteinsequencing;Glutathionylation;Lyase;Metal-binding;Referenceproteome;Zinc					11	11	11	67.7	67.7	67.7	29.366	0	323.31	10179000000	578	0.287398	0.811236	-0.6332	-0.673416	0.117438	0.9792	0.171397	0.309808	P16015	P16015	Carbonic anhydrase 3	Ca3
Msln	Mesothelin;Megakaryocyte-potentiating factor;Mesothelin, cleaved form	0.402496	1.12591	25.1463	25.47	24.9153	24.7827	25.2381	24.6733	25.4795	25.477	25.5746	25.1514	24.9519	24.618	25.6371	25.0882	25.525	25.1493	24.2547	25.1387	Celladhesion;Cellmembrane;Cleavageonpairofbasicresidues;Completeproteome;Disulfidebond;Glycoprotein;Golgiapparatus;GPI-anchor;Lipoprotein;Membrane;Referenceproteome;Secreted;Signal					7	7	7	21.4	21.4	21.4	69.422	0	196.69	3812700000	341	0.158761	0.912467	0.0945606	0.405279	0.395239	0.841244	0.171091	0.874239	Q61468	Q61468	Mesothelin;Megakaryocyte-potentiating factor;Mesothelin, cleaved form	Msln
Cdc42	Cell division control protein 42 homolog	0.804447	1.12589	18.1253	18.9576	18.7582	18.7003	16.5661	17.9163	19.1476	19.0448	19.3618	15.616	18.6124	18.2675	19.8867	17.6793	19.5781	19.1439	14.9371	19.0055	3D-structure;Alternativesplicing;Cellmembrane;Completeproteome;Cytoplasm;Cytoskeleton;Differentiation;Directproteinsequencing;GTP-binding;Lipoprotein;Membrane;Methylation;Neurogenesis;Nucleotide-binding;Phosphoprotein;Prenylation;Referenceproteome					2	2	2	15.7	15.7	15.7	21.258	0	6.7104	119800000	69	0.0891163	0.940182	0.201139	0.240918	0.0945024	0.986355	0.17106	0.254259	P60766	P60766	Cell division control protein 42 homolog	Cdc42
Ces2e	Pyrethroid hydrolase Ces2e	0.538633	1.12481	25.9429	26.3728	25.197	25.9114	25.774	24.9683	26.4722	25.611	26.2072	25.4872	25.5701	25.8367	25.5175	26.5219	26.369	25.8757	25.6629	26.5782	Completeproteome;Directproteinsequencing;Disulfidebond;Endoplasmicreticulum;Glycoprotein;Hydrolase;Microsome;Referenceproteome;Serineesterase;Signal					13	13	11	46.3	46.3	41.5	62.317	0	231.36	20922000000	732	0.70896	0.508849	0.393138	1.38742	0.268707	0.91431	0.169676	0.636681	Q8BK48	Q8BK48	Pyrethroid hydrolase Ces2e	Ces2e
Lrp1	Prolow-density lipoprotein receptor-related protein 1;Low-density lipoprotein receptor-related protein 1 85 kDa subunit;Low-density lipoprotein receptor-related protein 1 515 kDa subunit;Low-density lipoprotein receptor-related protein 1 intracellular domain	0.186509	1.12336	25.237	25.5112	25.139	25.08	25.0237	25.2594	25.3438	25.1871	25.0403	25.4647	25.6436	25.5776	25.5724	25.226	25.5137	25.0191	25.1839	25.3677	Acetylation;Calcium;Cellmembrane;Coatedpit;Completeproteome;Cytoplasm;Developmentalprotein;Disulfidebond;EGF-likedomain;Endocytosis;Glycoprotein;Membrane;Metal-binding;Nucleus;Phosphoprotein;Receptor;Referenceproteome;Repeat;Signal;Transmembrane;Transmembranehelix					44	44	44	16	16	16	504.74	0	278.49	7455600000	912	0.43652	0.708537	0.105401	0.94692	0.729301	0.703293	0.167816	1.41829	Q91ZX7	Q91ZX7	Prolow-density lipoprotein receptor-related protein 1;Low-density lipoprotein receptor-related protein 1 85 kDa subunit;Low-density lipoprotein receptor-related protein 1 515 kDa subunit;Low-density lipoprotein receptor-related protein 1 intracellular domain	Lrp1
Hpx	Hemopexin	0.249783	1.12312	32.8492	32.8503	32.0655	32.4713	32.6597	32.7323	32.975	32.5716	32.8241	32.6744	32.8974	32.691	33.8881	34.6404	34.1293	34.7361	33.96	34.3792	Completeproteome;Disulfidebond;Glycoprotein;Heme;Iron;Metal-binding;Referenceproteome;Repeat;Secreted;Signal;Transport	+	72h C.albicans_PBS			50	50	50	86.3	86.3	86.3	51.317	0	323.31	8359800000000	26383	5.34014	0.000449221	1.68413	8.90117	0.602437	0.753067	0.167512	1.22185	Q91X72	Q91X72	Hemopexin	Hpx
Ddt	D-dopachrome decarboxylase	0.916767	1.12097	14.8195	18.7712	20.6903	15.0214	14.8277	14.6358	14.8888	20.5037	14.8638	13.2901	18.451	17.757	20.3722	22.6708	20.7897	13.1198	14.8603	18.3175	3D-structure;Acetylation;Completeproteome;Cytoplasm;Directproteinsequencing;Lyase;Melaninbiosynthesis;Referenceproteome					3	3	3	39	39	39	13.077	0	14.983	258250000	33	0.482724	0.668273	1.89406	1.02602	0.0377411	0.991099	0.164754	0.107179	O35215	O35215	D-dopachrome decarboxylase	Ddt
Vtn	Vitronectin	0.492685	1.11906	27.6143	28.0493	27.3272	27.561	28.2493	28.0722	28.697	27.4651	27.663	27.904	28.1218	27.9963	27.8834	28.0724	27.7611	28.9373	29.0064	28.5271	Celladhesion;Completeproteome;Directproteinsequencing;Disulfidebond;Glycoprotein;Heparin-binding;Phosphoprotein;Referenceproteome;Repeat;Secreted;Signal;Sulfation					19	19	19	48.5	48.5	48.5	54.848	0	323.31	281230000000	2526	1.19832	0.258495	0.552405	2.08802	0.30743	0.882931	0.162282	0.712094	P29788;CON__Q3ZBS7	P29788	Vitronectin	Vtn
Gpd1	Glycerol-3-phosphate dehydrogenase [NAD(+)], cytoplasmic	0.908561	1.11864	17.291	20.1635	20.4147	16.7597	12.8981	14.9391	15.2981	19.9662	16.5135	16.2669	18.252	17.1399	18.1721	19.1942	19.415	15.6592	14.1029	16.042	Completeproteome;Cytoplasm;Directproteinsequencing;NAD;Oxidoreductase;Phosphoprotein;Referenceproteome					7	7	7	30.9	30.9	30.9	37.572	0	110.98	603960000	72	0.0045546	0.992855	0.0198723	0.0134062	0.0416459	0.991099	0.161743	0.117797	P13707	P13707	Glycerol-3-phosphate dehydrogenase [NAD(+)], cytoplasmic	Gpd1
F8	Coagulation factor VIII	0.919829	1.11659	17.342	20.6688	21.1886	15.455	18.9984	20.1101	18.1697	22.1179	15.268	21.8084	15.9556	21.398	23.0757	23.2954	22.6264	24.417	23.0729	23.2088	Acutephase;Bloodcoagulation;Calcium;Completeproteome;Disulfidebond;Glycoprotein;Hemostasis;Metal-binding;Referenceproteome;Repeat;Secreted;Signal;Sulfation	+	72h C.albicans_PBS			6	6	6	4.8	4.8	4.8	266.19	0	69.681	330290000	66	3.04164	0.0131795	4.32222	4.64962	0.036293	0.991099	0.159099	0.10322	Q06194	Q06194	Coagulation factor VIII	F8
Treml1	Trem-like transcript 1 protein	0.57707	1.11653	24.6704	24.5315	23.1409	24.3911	24.3892	24.5876	24.6459	24.0087	24.2736	24.1089	24.8687	24.7589	23.8753	24.3316	23.6211	23.9768	24.478	23.6436	Alternativesplicing;Cellmembrane;Completeproteome;Cytoplasm;Disulfidebond;Immunoglobulindomain;Lipoprotein;Membrane;Palmitate;Phosphoprotein;Receptor;Referenceproteome;Signal;Transmembrane;Transmembranehelix					4	4	4	23.7	23.7	23.7	33.522	0	280.63	10020000000	399	0.517611	0.640577	-0.297375	-1.08435	0.238772	0.925942	0.15902	0.576427	Q8K558	Q8K558	Trem-like transcript 1 protein	Treml1
Apoa1	Apolipoprotein A-I;Proapolipoprotein A-I;Truncated apolipoprotein A-I	0.73582	1.11561	26.6845	26.3262	26.6964	26.8954	25.7752	25.1887	24.9917	27.4424	27.0662	26.5737	25.7504	26.6889	25.7181	24.3033	25.8801	24.7966	23.0744	25.875	3D-structure;Cholesterolmetabolism;Completeproteome;Directproteinsequencing;Glycoprotein;HDL;Lipidmetabolism;Lipidtransport;Lipoprotein;Oxidation;Palmitate;Phosphoprotein;Referenceproteome;Repeat;Secreted;Signal;Steroidmetabolism;Sterolmetabolism;Transport					8	8	8	37.5	37.5	37.5	30.615	0	323.31	48711000000	402	1.49466	0.15983	-1.3198	-2.48957	0.133228	0.9792	0.157835	0.346949	Q00623	Q00623	Apolipoprotein A-I;Proapolipoprotein A-I;Truncated apolipoprotein A-I	Apoa1
Dars	Aspartate--tRNA ligase, cytoplasmic	0.935051	1.11486	14.544	20.1423	20.514	20.6651	14.9559	15.1564	15.1117	21.7107	21.5694	14.9981	19.2497	14.2793	20.6545	20.6244	19.7346	15.5551	13.071	18.7486	Acetylation;Aminoacyl-tRNAsynthetase;ATP-binding;Completeproteome;Cytoplasm;Ligase;Nucleotide-binding;Phosphoprotein;Proteinbiosynthesis;Referenceproteome					4	4	4	11.4	11.4	11.4	57.147	0	41.93	284590000	43	0.0833458	0.940622	0.401724	0.226493	0.0291647	0.991099	0.156858	0.0835657	Q922B2	Q922B2	Aspartate--tRNA ligase, cytoplasmic	Dars
Adgrf5		0.428073	1.1134	25.9339	26.8715	26.3363	25.8201	25.8233	25.9283	26.5601	26.3829	26.26	26.1815	25.9699	26.2889	26.2069	26.0067	25.7832	25.8369	25.8291	25.9952	Cellmembrane;Membrane;Proteomicsidentification;Transmembrane;Transmembranehelix					17	17	17	25.4	25.4	25.4	149.39	0	323.31	6675400000	498	0.449748	0.696507	-0.175906	-0.969796	0.368483	0.846818	0.154969	0.825997	G5E8Q8	G5E8Q8		Adgrf5
Atf6	Cyclic AMP-dependent transcription factor ATF-6 alpha;Processed cyclic AMP-dependent transcription factor ATF-6 alpha	0.767621	1.11192	26.4026	26.1287	24.5133	25.4056	25.2817	25.8441	26.0332	25.4437	24.7635	24.7272	27.4953	26.0315	25.5251	24.8146	25.5313	25.4256	26.3977	26.3694	Activator;Completeproteome;DNA-binding;Endoplasmicreticulum;Glycoprotein;Membrane;Nucleus;Phosphoprotein;Referenceproteome;Signal-anchor;Transcription;Transcriptionregulation;Transmembrane;Transmembranehelix;Unfoldedproteinresponse					2	2	2	8.5	8.5	8.5	72.694	0	45.652	4551400000	154	0.0801249	0.942569	0.0812565	0.218381	0.114853	0.9792	0.153049	0.303646	F6VAN0	F6VAN0	Cyclic AMP-dependent transcription factor ATF-6 alpha;Processed cyclic AMP-dependent transcription factor ATF-6 alpha	Atf6
Tfpi	Tissue factor pathway inhibitor	0.779791	1.1074	21.4898	21.6544	19.048	19.9519	19.5826	20.7261	19.6406	20.3086	20.1264	20.688	21.5553	21.0171	21.6389	20.8871	15.2238	21.2982	21.6099	20.8406	Alternativesplicing;Bloodcoagulation;Completeproteome;Disulfidebond;Glycoprotein;Hemostasis;Proteaseinhibitor;Referenceproteome;Repeat;Secreted;Serineproteaseinhibitor;Signal					2	2	2	15	15	15	34.986	0	81.094	680320000	92	0.0515219	0.965965	-0.159073	-0.144296	0.108022	0.9792	0.14718	0.287243	O54819	O54819	Tissue factor pathway inhibitor	Tfpi
Cdh5	Cadherin-5	0.465941	1.10525	25.7797	24.7862	25.7698	25.4099	25.7137	25.7163	25.374	25.6826	25.609	25.7959	25.477	26.1034	25.9271	25.7024	25.6046	25.549	25.4725	25.7704	3D-structure;Calcium;Celladhesion;Celljunction;Cellmembrane;Cleavageonpairofbasicresidues;Completeproteome;Glycoprotein;Membrane;Metal-binding;Phosphoprotein;Referenceproteome;Repeat;Signal;Transmembrane;Transmembranehelix					15	15	15	36.4	36.4	36.4	87.902	0	323.31	6398300000	784	0.366476	0.759556	0.141728	0.822341	0.331669	0.86884	0.144371	0.757997	P55284	P55284	Cadherin-5	Cdh5
Gp1bb	Platelet glycoprotein Ib beta chain	0.721971	1.10026	20.8746	21.6483	20.3508	22.1048	21.4415	21.3958	20.1799	21.3712	22.2478	21.5602	21.5117	21.772	22.4442	15.8907	14.721	16.0434	21.7671	21.0786	Bloodcoagulation;Celladhesion;Completeproteome;Disulfidebond;Glycoprotein;Hemostasis;Leucine-richrepeat;Membrane;Phosphoprotein;Referenceproteome;Signal;Transmembrane;Transmembranehelix					2	2	2	24.8	24.8	24.8	21.763	0	20.816	456820000	53	1.02234	0.332272	-2.64513	-1.84392	0.14148	0.9792	0.13785	0.366026	P56400	P56400	Platelet glycoprotein Ib beta chain	Gp1bb
Aldh7a1	Alpha-aminoadipic semialdehyde dehydrogenase	0.922092	1.09793	16.6077	20.1016	19.6	19.1801	13.6161	15.5107	16.2602	19.4451	19.12	14.8617	19.4844	16.2537	20.368	21.2	20.2964	15.0768	18.5536	15.419	Acetylation;Alternativesplicing;Completeproteome;Cytoplasm;Mitochondrion;NAD;Nucleus;Oxidoreductase;Referenceproteome;Transitpeptide					6	6	6	16.5	16.5	16.5	58.861	0	109.49	336480000	89	0.296927	0.800876	1.04958	0.691901	0.0352258	0.991099	0.134787	0.100296	Q9DBF1	Q9DBF1	Alpha-aminoadipic semialdehyde dehydrogenase	Aldh7a1
Copa	Coatomer subunit alpha;Xenin;Proxenin	0.877755	1.09756	13.5423	14.7447	15.6549	18.4921	13.5179	14.7221	14.4705	16.9451	15.3178	14.9714	15.555	14.2199	17.3693	20.3308	20.023	15.1009	15.6985	15.1908	Completeproteome;Cytoplasm;Cytoplasmicvesicle;ER-Golgitransport;Golgiapparatus;Hormone;Membrane;Phosphoprotein;Proteintransport;Referenceproteome;Repeat;Secreted;Transport;WDrepeat					8	8	8	9.2	9.2	9.2	138.43	0	15.753	72850000	22	0.966687	0.357019	2.1732	1.7653	0.0566266	0.991099	0.134298	0.1578	Q8CIE6	Q8CIE6	Coatomer subunit alpha;Xenin;Proxenin	Copa
Hrg	Histidine-rich glycoprotein	0.661641	1.09566	29.552	29.1626	29.5383	29.4374	29.3524	29.786	30.3714	28.994	28.5913	29.7082	30.1591	29.7955	29.4787	30.1569	29.3483	29.8419	30.4059	29.8305	Angiogenesis;Bloodcoagulation;Chemotaxis;Cleavageonpairofbasicresidues;Completeproteome;Copper;Disulfidebond;Fibrinolysis;Glycoprotein;Hemostasis;Heparin-binding;Metal-binding;Referenceproteome;Repeat;Secreted;Signal;Zinc					21	21	21	53.3	53.3	53.3	59.162	0	323.31	337660000000	3744	1.15259	0.274821	0.37224	2.02514	0.179378	0.957293	0.131803	0.450958	Q9ESB3	Q9ESB3	Histidine-rich glycoprotein	Hrg
Cd109	CD109 antigen	0.951205	1.09566	15.6791	15.7924	16.0051	21.6913	21.8771	23.4751	22.1459	14.8107	14.2859	21.1375	20.9869	21.944	15.7491	22.6886	21.3476	13.7293	13.6154	20.7531	Baitregion;Cellmembrane;Completeproteome;Disulfidebond;Glycoprotein;GPI-anchor;Lipoprotein;Membrane;Proteaseinhibitor;Referenceproteome;Serineproteaseinhibitor;Signal;Thioesterbond					5	5	5	5.9	5.9	5.9	161.66	0	25.419	143350000	50	0.200331	0.886974	-1.10616	-0.496203	0.0217257	0.991099	0.131794	0.0627458	Q8R422	Q8R422	CD109 antigen	Cd109
Apoa4	Apolipoprotein A-IV	0.678561	1.09382	24.5074	25.0421	25.0006	24.42	23.7898	23.91	23.5932	24.7728	24.7912	24.4556	24.725	25.1084	25.0891	24.1703	24.927	24.0774	22.9248	24.6816	Chylomicron;Completeproteome;Directproteinsequencing;HDL;Lipidtransport;Polymorphism;Referenceproteome;Repeat;Secreted;Signal;Transport					11	11	11	37.7	37.7	37.7	45.029	0	323.31	24780000000	870	0.13199	0.926375	-0.133306	-0.344067	0.168411	0.95803	0.129372	0.42681	P06728	P06728	Apolipoprotein A-IV	Apoa4
Serpina1a	Alpha-1-antitrypsin 1-1	0.543728	1.09311	29.397	29.7529	29.4335	29.4246	29.7418	29.4586	30.4941	29.515	29.628	29.7609	29.5293	29.0518	29.2113	29.4788	29.5155	29.6109	28.6937	29.2914	Acutephase;Completeproteome;Glycoprotein;Proteaseinhibitor;Referenceproteome;Secreted;Serineproteaseinhibitor;Signal					38	4	4	79.2	21.3	21.3	46.002	0	323.31	560690000000	3737	0.816313	0.447566	-0.234476	-1.54807	0.264618	0.916679	0.128433	0.628557	P07758	P07758	Alpha-1-antitrypsin 1-1	Serpina1a
Hmcn2	Hemicentin-2	0.945692	1.09125	16.2169	20.5619	14.4795	15.747	14.8006	21.8014	13.6013	16.9866	15.7021	20.4257	15.8053	21.8421	14.6529	14.7853	13.594	16.2933	17.1513	13.7348	Alternativesplicing;Calcium;Completeproteome;Disulfidebond;EGF-likedomain;Extracellularmatrix;Glycoprotein;Immunoglobulindomain;Phosphoprotein;Referenceproteome;Repeat;Secreted;Sensorytransduction;Signal					2	2	2	1	1	1	547.19	0	11.766	20244000	15	0.84888	0.426267	-2.2326	-1.5958	0.0242502	0.991099	0.125982	0.0698474	A2AJ76	A2AJ76	Hemicentin-2	Hmcn2
Parvb	Beta-parvin	0.931468	1.09084	21.9389	14.7216	17.8538	20.1801	17.6939	13.9453	18.4354	18.5293	19.188	14.568	18.2444	18.1212	19.7935	15.5443	14.9905	12.1751	16.6472	14.7168	Actin-binding;Celladhesion;Celljunction;Cellmembrane;Cellprojection;Completeproteome;Cytoplasm;Cytoskeleton;Membrane;Referenceproteome;Repeat					4	4	4	16.7	16.7	16.7	41.669	0	58.319	92723000	18	0.641305	0.55465	-2.07769	-1.28309	0.0308319	0.991099	0.125446	0.0881881	Q9ES46;Q9EPC1	Q9ES46	Beta-parvin	Parvb
Psmb3	Proteasome subunit beta type-3	0.945584	1.09006	19.611	18.3042	20.1908	14.6795	15.4084	16.0516	14.2595	20.4209	22.2436	19.6564	14.5515	13.8601	19.2736	17.7005	18.9776	13.9419	16.0111	17.8394	3D-structure;Acetylation;Completeproteome;Cytoplasm;Directproteinsequencing;Hydrolase;Nucleus;Protease;Proteasome;Referenceproteome;Threonineprotease					4	4	4	30.7	30.7	30.7	22.965	0.0041929	4.479	152130000	26	0.0232091	0.984328	-0.0835636	-0.0669232	0.0243	0.991099	0.124414	0.0699871	Q9R1P1	Q9R1P1	Proteasome subunit beta type-3	Psmb3
Mif	Macrophage migration inhibitory factor	0.943179	1.08953	20.3322	19.3262	22.6826	20.4526	13.1995	14.1471	15.7509	20.0767	19.4559	19.8541	18.0914	17.6535	19.0845	18.8743	19.2922	16.1418	14.54	16.0792	3D-structure;Acetylation;Completeproteome;Cytokine;Cytoplasm;Directproteinsequencing;Immunity;Inflammatoryresponse;Innateimmunity;Isomerase;Referenceproteome;Secreted					4	4	4	65.2	65.2	65.2	12.504	0	116.62	293740000	55	0.241578	0.842334	-1.02135	-0.582155	0.0254059	0.991099	0.1237	0.073086	P34884	P34884	Macrophage migration inhibitory factor	Mif
Abhd14b	Alpha/beta hydrolase domain-containing protein 14B	0.94625	1.08949	15.2035	20.4319	20.3469	15.6383	12.6238	14.2301	13.4927	20.4698	17.5469	13.6433	19.1	14.9637	18.1844	20.3731	19.2963	13.9445	14.5375	14.4632	Completeproteome;Cytoplasm;Hydrolase;Nucleus;Phosphoprotein;Referenceproteome					4	4	4	27.1	27.1	27.1	22.45	0	9.1386	205380000	34	0.0810385	0.942569	0.387432	0.220686	0.0239942	0.991099	0.123653	0.0691289	Q8VCR7	Q8VCR7	Alpha/beta hydrolase domain-containing protein 14B	Abhd14b
Hsp90ab1	Heat shock protein HSP 90-beta	0.939507	1.08931	18.1984	20.7786	22.738	20.6595	14.9483	18.5129	18.5521	23.5558	20.4976	15.2622	20.4761	18.2327	22.8084	21.9019	21.4403	19.2477	13.9719	19.765	Acetylation;ATP-binding;Chaperone;Completeproteome;Cytoplasm;Directproteinsequencing;Glycoprotein;Nucleotide-binding;Phosphoprotein;Referenceproteome;Stressresponse;Ublconjugation					16	16	12	38.5	38.5	30.7	83.28	0	323.31	1394700000	167	0.122932	0.926375	0.549877	0.322828	0.0270999	0.991099	0.123415	0.0778188	P11499	P11499	Heat shock protein HSP 90-beta	Hsp90ab1
Psmb2	Proteasome subunit beta type-2	0.904463	1.08883	21.1879	20.4143	22.0518	20.7444	19.6179	16.224	20.448	22.3109	20.9424	19.3625	18.6076	19.3055	20.6157	19.6006	19.2299	20.6421	18.9287	19.8275	3D-structure;Acetylation;Completeproteome;Cytoplasm;Directproteinsequencing;Hydrolase;Nucleus;Protease;Proteasome;Referenceproteome;Threonineprotease					5	5	5	32.8	32.8	32.8	22.906	0	7.0713	444310000	91	0.0985922	0.939249	-0.232637	-0.264312	0.0436094	0.991099	0.122775	0.123105	Q9R1P3	Q9R1P3	Proteasome subunit beta type-2	Psmb2
Ftcd	Formimidoyltransferase-cyclodeaminase;Glutamate formimidoyltransferase;Formimidoyltetrahydrofolate cyclodeaminase	0.937103	1.08055	14.931	14.7283	22.4172	17.2633	14.0086	14.722	16.6326	18.4068	15.4943	15.8666	15.292	17.0486	16.4354	16.2337	16.6826	13.7186	14.7109	14.5578	Completeproteome;Cytoplasm;Cytoskeleton;Folate-binding;Golgiapparatus;Histidinemetabolism;Lyase;Multifunctionalenzyme;Pyridoxalphosphate;Referenceproteome;Transferase					10	10	10	35.3	35.3	35.3	58.938	0	55.642	227660000	39	0.29486	0.801888	-0.955202	-0.687905	0.0282128	0.991099	0.11177	0.0809194	Q91XD4	Q91XD4	Formimidoyltransferase-cyclodeaminase;Glutamate formimidoyltransferase;Formimidoyltetrahydrofolate cyclodeaminase	Ftcd
Hexa	Beta-hexosaminidase subunit alpha	0.727826	1.07625	20.2839	19.9012	19.3076	19.1295	18.9513	19.9484	19.4228	19.7336	18.954	19.6729	19.9469	20.4277	20.2588	20.6439	20.1246	19.5451	20.0273	16.037	Completeproteome;Disulfidebond;Glycoprotein;Glycosidase;Hydrolase;Lysosome;Referenceproteome;Signal;Zymogen					10	10	10	26.5	26.5	26.5	60.612	0	46.053	410630000	158	0.0738535	0.945939	-0.147537	-0.202457	0.137973	0.9792	0.106018	0.357943	P29416	P29416	Beta-hexosaminidase subunit alpha	Hexa
Afm	Afamin	0.671553	1.0758	29.2677	29.5133	30.0889	29.6811	29.8065	30.7342	29.5929	29.6938	30.0108	30.0089	29.9951	30.4227	29.6832	29.3159	29.5959	28.9222	29.8766	29.7126	Alternativesplicing;Completeproteome;Disulfidebond;Glycoprotein;Referenceproteome;Repeat;Secreted;Signal;Transport					27	27	26	66.6	66.6	65.5	69.378	0	323.31	424450000000	4426	0.657822	0.545775	-0.330872	-1.30881	0.17292	0.957293	0.105413	0.436778	O89020	O89020	Afamin	Afm
Cd5l	CD5 antigen-like	0.775354	1.07317	29.1709	29.2057	29.7458	28.6766	29.8161	30.8441	28.8913	29.7756	29.6321	29.9699	29.9335	29.868	29.3193	29.7091	29.1113	29.198	29.794	29.3558	Apoptosis;Completeproteome;Disulfidebond;Glycoprotein;Polymorphism;Referenceproteome;Repeat;Secreted;Signal					9	9	9	36.6	36.6	36.6	38.862	0	323.31	96077000000	833	0.200637	0.886974	-0.161935	-0.496854	0.1105	0.9792	0.101879	0.293214	Q9QWK4	Q9QWK4	CD5 antigen-like	Cd5l
Chst3	Carbohydrate sulfotransferase 3	0.781706	1.07295	20.7287	22.0128	22.8428	20.9719	21.4803	21.6895	21.7877	21.7079	21.5804	21.6721	21.125	22.4623	21.577	16.44	20.9332	20.3323	19.5904	21.5217	Carbohydratemetabolism;Completeproteome;Glycoprotein;Golgiapparatus;Membrane;Referenceproteome;Signal-anchor;Transferase;Transmembrane;Transmembranehelix					1	1	1	7	7	7	53.996	0	52.435	157400000	88	1.01789	0.334402	-1.55523	-1.83766	0.106957	0.9792	0.101578	0.284669	O88199	O88199	Carbohydrate sulfotransferase 3	Chst3
C4b	Complement C4-B;Complement C4 beta chain;Complement C4 alpha chain;C4a anaphylatoxin;Complement C4 gamma chain	0.58855	1.07271	27.3001	27.6496	27.2621	27.5349	27.5407	26.9925	28.0915	27.5048	27.2775	27.6703	27.0135	27.3299	28.2104	27.7891	28.0562	27.8067	28.4559	28.5024	Cleavageonpairofbasicresidues;Complementpathway;Completeproteome;Disulfidebond;Glycoprotein;Immunity;Inflammatoryresponse;Innateimmunity;Referenceproteome;Secreted;Signal;Sulfation;Thioesterbond	+	72h C.albicans_PBS			64	64	61	60.3	60.3	58.6	192.91	0	323.31	436890000000	9159	3.09013	0.0124479	0.756792	4.72313	0.230216	0.937743	0.101257	0.558863	P01029;CON__ENSEMBL:ENSBTAP00000007350	P01029	Complement C4-B;Complement C4 beta chain;Complement C4 alpha chain;C4a anaphylatoxin;Complement C4 gamma chain	C4b
Ptgds	Prostaglandin-H2 D-isomerase	0.721913	1.06851	25.5336	24.5562	24.1945	24.4778	24.8811	25.4858	24.6267	25.4572	25.0462	24.7007	24.7295	25.1423	24.9648	25.3321	24.4165	24.8893	25.3557	24.693	3D-structure;Alternativesplicing;Completeproteome;Cytoplasm;Disulfidebond;Endoplasmicreticulum;Fattyacidbiosynthesis;Fattyacidmetabolism;Glycoprotein;Golgiapparatus;Isomerase;Lipidbiosynthesis;Lipidmetabolism;Membrane;Nucleus;Prostaglandinbiosynthesis;Prostaglandinmetabolism;Pyrrolidonecarboxylicacid;Referenceproteome;Secreted;Signal;Transport					4	4	4	48.7	48.7	48.7	21.066	0	146.44	3380700000	214	0.122652	0.926375	0.0870759	0.322169	0.141515	0.9792	0.0956008	0.366106	O09114	O09114	Prostaglandin-H2 D-isomerase	Ptgds
Thbs1	Thrombospondin-1	0.656902	1.06742	29.4095	29.3158	29.5591	30.0518	30.2452	30.2254	29.761	29.5613	29.6339	30.0904	30.1953	30.1296	29.0635	27.9349	28.7232	27.8367	28.5153	28.5542	Calcium;Celladhesion;Completeproteome;Directproteinsequencing;Disulfidebond;EGF-likedomain;Endoplasmicreticulum;Glycoprotein;Heparin-binding;Referenceproteome;Repeat;Sarcoplasmicreticulum;Signal;Unfoldedproteinresponse	+	72h C.albicans_PBS			49	49	48	54.7	54.7	54.1	129.65	0	323.31	187850000000	4024	3.45107	0.00756462	-1.3632	-5.28727	0.182499	0.955989	0.0941261	0.457771	P35441;CON__Q28194;Q03350	P35441	Thrombospondin-1	Thbs1
Gpx3	Glutathione peroxidase 3	0.771246	1.06468	24.6851	24.2632	24.4922	24.2434	23.55	22.9899	23.6804	24.4413	24.6236	23.8863	23.8629	24.2719	23.4405	23.4227	23.8615	23.5731	21.9326	23.2905	Completeproteome;Oxidoreductase;Peroxidase;Referenceproteome;Secreted;Selenocysteine;Signal					7	7	6	38.1	38.1	32.7	25.424	0	142.99	7909200000	309	1.17915	0.260765	-0.783817	-2.0617	0.112807	0.9792	0.0904185	0.29875	P46412	P46412	Glutathione peroxidase 3	Gpx3
Hspa4	Heat shock 70 kDa protein 4	0.954926	1.06426	18.7725	19.1068	20.0843	19.413	16.8042	14.2876	18.5213	19.9355	21.3203	12.6028	16.8018	19.826	20.023	18.0631	20.1906	15.0582	14.6052	15.005	Acetylation;ATP-binding;Completeproteome;Cytoplasm;Directproteinsequencing;Nucleotide-binding;Phosphoprotein;Referenceproteome;Stressresponse					9	9	7	16.5	16.5	13	94.132	0	40.799	205660000	71	0.284172	0.8132	-0.920557	-0.667123	0.0200304	0.991099	0.0898528	0.0579557	Q61316	Q61316	Heat shock 70 kDa protein 4	Hspa4
Pcyox1	Prenylcysteine oxidase	0.741078	1.06233	21.6651	21.9466	22.278	21.8584	22.1277	22.0907	22.0931	21.0272	21.9558	22.1633	22.537	22.7136	22.7234	22.6862	22.2904	22.6814	22.5835	22.8238	Completeproteome;Directproteinsequencing;FAD;Flavoprotein;Glycoprotein;Isopeptidebond;Lysosome;Oxidoreductase;Referenceproteome;Signal;Ublconjugation	+	72h C.albicans_PBS			11	11	11	40.4	40.4	40.4	56.494	0	323.01	3425100000	523	3.56636	0.00599773	0.637047	5.47427	0.130136	0.9792	0.0872374	0.339743	Q9CQF9	Q9CQF9	Prenylcysteine oxidase	Pcyox1
F13b	Coagulation factor XIII B chain	0.671017	1.05797	26.556	25.9841	26.5371	26.7867	26.7409	27.0552	26.1698	26.6764	26.7773	26.9024	26.9459	26.6759	26.4697	25.5437	26.2172	25.4699	26.4202	26.3202	Bloodcoagulation;Completeproteome;Disulfidebond;Glycoprotein;Hemostasis;Referenceproteome;Repeat;Secreted;Signal;Sushi					22	22	22	39.8	39.8	39.8	76.195	0	323.31	46421000000	1380	1.34491	0.201709	-0.536525	-2.28763	0.173267	0.957293	0.0812976	0.437543	Q07968;CON__Q2TBQ1	Q07968	Coagulation factor XIII B chain	F13b
Pld4	Phospholipase D4	0.838352	1.05766	23.4118	21.9067	22.4366	21.2888	21.3585	21.3334	21.4711	22.5173	22.2348	22.2752	22.1966	21.5262	23.4554	22.207	23.0615	22.0984	21.7317	23.4031	Alternativesplicing;Completeproteome;Hydrolase;Lipiddegradation;Lipidmetabolism;Membrane;Referenceproteome;Repeat;Transmembrane;Transmembranehelix					3	3	3	9.7	9.7	9.7	56.153	0	30.549	319680000	85	0.810028	0.449723	0.703541	1.53881	0.0765734	0.986355	0.080876	0.209384	Q8BG07	Q8BG07	Phospholipase D4	Pld4
Mup1	Major urinary protein 1;Major urinary protein 6;Major urinary protein 17;Major urinary proteins 11 and 8	0.968662	1.05034	24.2219	24.3286	17.0097	22.1757	20.4989	14.1414	21.867	21.8021	21.273	18.7824	19.4528	19.6241	19.509	23.6749	20.9834	21.3755	12.8405	19.2821	3D-structure;Allergen;Completeproteome;Disulfidebond;Pheromone-binding;Referenceproteome;Secreted;Signal;Transport					6	6	1	42.8	42.8	8.9	20.648	0	264.32	2824400000	249	0.134354	0.925275	-0.785125	-0.349564	0.0138278	0.993922	0.0708599	0.0402812	P11588;A2BIM8;P02762;B5X0G2;P04938	P11588;A2BIM8;P02762;B5X0G2;P04938	Major urinary protein 1;Major urinary protein 6;Major urinary protein 17;Major urinary proteins 11 and 8	Mup1
Msn	Moesin	0.94934	1.05006	13.5973	17.7265	16.8934	16.7605	16.1172	15.8828	12.9749	18.796	18.3621	16.7263	14.4686	16.0726	19.0596	18.8026	19.0892	14.5653	16.6191	18.0639	3D-structure;Acetylation;Cellmembrane;Cellprojection;Completeproteome;Cytoplasm;Cytoskeleton;Membrane;Phosphoprotein;Referenceproteome;S-nitrosylation					8	4	4	16.5	10.6	10.6	67.766	0	7.0276	58804000	34	0.884261	0.40782	1.537	1.64719	0.0225781	0.991099	0.0704665	0.0651479	P26041	P26041	Moesin	Msn
Cmpk1	UMP-CMP kinase	0.960954	1.04996	14.7643	18.9347	20.9834	14.5743	14.093	15.1292	14.9894	19.6653	17.1647	16.6678	14.1081	16.3057	16.6339	18.3169	17.6001	17.3784	17.1939	16.9698	Acetylation;ATP-binding;Completeproteome;Cytoplasm;Directproteinsequencing;Kinase;Nucleotide-binding;Nucleus;Phosphoprotein;Pyrimidinebiosynthesis;Referenceproteome;Transferase					4	4	4	21.9	21.9	21.9	22.165	0	6.1472	75693000	15	0.349	0.768915	0.935679	0.790256	0.0172972	0.993901	0.0703378	0.0501964	Q9DBP5	Q9DBP5	UMP-CMP kinase	Cmpk1
Sod3	Extracellular superoxide dismutase [Cu-Zn]	0.600038	1.04838	25.5116	25.9099	25.7702	25.2342	25.4106	25.6352	25.5873	25.4226	25.5974	25.5582	25.754	25.9612	25.6466	25.5052	25.4342	25.6886	24.741	25.4481	3D-structure;Antioxidant;Completeproteome;Copper;Directproteinsequencing;Disulfidebond;Glycoprotein;Metal-binding;Oxidoreductase;Referenceproteome;Secreted;Signal;Zinc					7	7	7	55.4	55.4	55.4	27.392	0	323.31	20265000000	792	0.452018	0.695896	-0.168018	-0.973703	0.221821	0.938049	0.0681661	0.541471	O09164	O09164	Extracellular superoxide dismutase [Cu-Zn]	Sod3
Oplah	5-oxoprolinase	0.958864	1.04618	15.0306	13.8705	20.4195	12.4861	15.9607	16.3924	13.9655	16.3525	17.3782	14.614	16.7515	15.4888	14.3239	15.951	19.2142	15.5382	17.9479	12.4057	ATP-binding;Completeproteome;Hydrolase;Nucleotide-binding;Referenceproteome					7	7	7	9.5	9.5	9.5	137.61	0	15.75	200340000	34	0.0485006	0.968797	0.20353	0.136243	0.018243	0.993663	0.0651348	0.0528864	Q8K010	Q8K010	5-oxoprolinase	Oplah
Pros1	Vitamin K-dependent protein S	0.736455	1.04523	24.117	23.9851	23.3184	23.9203	23.8241	23.2132	23.9637	23.6012	24.0245	23.9306	23.3696	23.8715	23.8903	23.6074	23.6727	24.3468	24.0418	24.5194	Bloodcoagulation;Calcium;Cleavageonpairofbasicresidues;Completeproteome;Disulfidebond;EGF-likedomain;Fibrinolysis;Gamma-carboxyglutamicacid;Glycoprotein;Hemostasis;Hydroxylation;Referenceproteome;Repeat;Secreted;Signal;Zymogen					9	9	9	20.6	20.6	20.6	74.934	0	323.31	7601700000	427	0.672025	0.532591	0.283399	1.3308	0.132854	0.9792	0.0638224	0.346078	Q08761;CON__P07224	Q08761	Vitamin K-dependent protein S	Pros1
F2	Prothrombin;Activation peptide fragment 1;Activation peptide fragment 2;Thrombin light chain;Thrombin heavy chain	0.721718	1.04227	29.1172	29.3199	28.6068	29.2024	29.2478	29.492	29.4661	28.9877	28.9395	29.1084	29.2516	29.591	29.4684	29.4621	29.3567	29.705	29.7584	29.8307	3D-structure;Acutephase;Bloodcoagulation;Calcium;Cleavageonpairofbasicresidues;Completeproteome;Disulfidebond;Gamma-carboxyglutamicacid;Glycoprotein;Hemostasis;Hydrolase;Kringle;Protease;Referenceproteome;Repeat;Serineprotease;Signal;Zymogen					37	37	33	55.8	55.8	51.8	70.268	0	323.31	628550000000	5160	1.84989	0.094822	0.432561	2.96654	0.141633	0.9792	0.0597248	0.366376	P19221	P19221	Prothrombin;Activation peptide fragment 1;Activation peptide fragment 2;Thrombin light chain;Thrombin heavy chain	F2
Myrf	Myelin regulatory factor;Myelin regulatory factor, N-terminal;Myelin regulatory factor, C-terminal	0.890056	1.0397	20.1721	21.6271	21.049	20.5073	19.1353	20.9562	20.6923	20.2157	21.1217	20.6864	20.0083	21.0597	20.3273	20.2676	16.3885	15.9882	20.8626	20.7371	Acetylation;Activator;Alternativesplicing;Autocatalyticcleavage;Coiledcoil;Completeproteome;Cytoplasm;Differentiation;DNA-binding;Endoplasmicreticulum;Glycoprotein;Hydrolase;Membrane;Nucleus;Protease;Referenceproteome;Transcription;Transcriptionregulation;Transmembrane;Transmembranehelix					2	2	2	4.3	4.3	4.3	123.29	0	6.8679	97113000	36	0.779841	0.46424	-1.47928	-1.49409	0.0505825	0.991099	0.056174	0.141797	Q3UR85	Q3UR85	Myelin regulatory factor;Myelin regulatory factor, N-terminal;Myelin regulatory factor, C-terminal	Myrf
Cpn1	Carboxypeptidase N catalytic chain	0.462765	1.03811	29.0605	29.1943	28.9556	29.076	29.0954	29.1987	28.9807	28.996	29.2056	29.3442	29.2666	29.1113	29.1683	28.9156	28.8054	28.7016	28.9658	28.9608	Carboxypeptidase;Completeproteome;Disulfidebond;Glycoprotein;Hydrolase;Metal-binding;Metalloprotease;Protease;Referenceproteome;Secreted;Signal;Zinc					14	14	14	61.3	61.3	61.3	51.845	0	323.31	137350000000	2133	1.40508	0.185673	-0.177176	-2.36895	0.334639	0.86884	0.0539611	0.763557	Q9JJN5;CON__Q2KJ83	Q9JJN5	Carboxypeptidase N catalytic chain	Cpn1
Ugt1a1	UDP-glucuronosyltransferase 1-1	0.980792	1.03792	16.3653	20.8441	24.0306	19.6926	12.9678	13.225	20.7035	19.6779	13.9756	20.8351	14.9787	17.2769	21.8156	22.198	19.1959	22.1461	14.4301	15.4797	Alternativesplicing;Completeproteome;Endoplasmicreticulum;Glycoprotein;Glycosyltransferase;Membrane;Microsome;Referenceproteome;Signal;Transferase;Transmembrane;Transmembranehelix					10	10	6	38.7	38.7	19.8	60.047	0	125.44	285300000	42	0.245003	0.841969	1.35665	0.58912	0.00842323	0.999402	0.053696	0.0246852	Q63886;Q62452;Q64435;Q6ZQM8	Q63886	UDP-glucuronosyltransferase 1-1	Ugt1a1
Ambp	Protein AMBP;Alpha-1-microglobulin;Inter-alpha-trypsin inhibitor light chain;Trypstatin	0.822685	1.03469	29.3066	30.1363	29.434	29.6143	29.4695	30.1625	29.9217	29.1929	29.3674	29.8398	29.9723	30.1244	30.4771	30.6494	30.1518	31.1697	30.7967	30.9107	Chromophore;Cleavageonpairofbasicresidues;Completeproteome;Disulfidebond;Glycoprotein;Proteaseinhibitor;Referenceproteome;Repeat;Secreted;Serineproteaseinhibitor;Signal	+	72h C.albicans_PBS			20	20	20	67.3	67.3	67.3	39.029	0	323.31	286520000000	2011	3.1406	0.0119171	1.00536	4.80017	0.0847662	0.986355	0.0491978	0.230057	Q07456	Q07456	Protein AMBP;Alpha-1-microglobulin;Inter-alpha-trypsin inhibitor light chain;Trypstatin	Ambp
Anpep	Aminopeptidase N	0.832332	1.03393	22.9807	23.4663	23.5711	23.1686	22.6072	23.4364	23.2462	23.2057	22.9813	23.2693	22.8243	23.9924	22.8146	22.1618	23.3705	21.907	22.3053	21.5336	Aminopeptidase;Angiogenesis;Completeproteome;Developmentalprotein;Differentiation;Directproteinsequencing;Disulfidebond;Glycoprotein;Hydrolase;Membrane;Metal-binding;Metalloprotease;Phosphoprotein;Protease;Referenceproteome;Signal-anchor;Sulfation;Transmembrane;Transmembranehelix;Zinc					19	19	19	35.2	35.2	35.2	109.65	0	323.31	1467700000	354	1.71969	0.116947	-0.856234	-2.79157	0.0797036	0.986355	0.0481339	0.217316	P97449	P97449	Aminopeptidase N	Anpep
Arsg	Arylsulfatase G	0.927958	1.03366	18.4017	19.1824	18.5569	17.7093	19.4748	18.9874	19.6983	18.7563	19.1468	16.6246	19.2249	19.1482	19.5694	20.5411	20.0654	19.4584	19.5859	19.2391	Alternativesplicing;Calcium;Completeproteome;Glycoprotein;Hydrolase;Lysosome;Metal-binding;Referenceproteome;Signal					3	3	3	11.2	11.2	11.2	57.433	0	8.1293	111700000	51	1.99984	0.076163	1.02445	3.16905	0.0324718	0.991099	0.0477632	0.0927194	Q3TYD4	Q3TYD4	Arylsulfatase G	Arsg
Igj	Immunoglobulin J chain	0.911657	1.03302	29.8044	29.3328	29.6555	27.7021	28.1036	29.304	28.0521	28.9992	29.278	29.4232	29.0158	29.4154	29.465	28.5853	28.9302	28.1788	28.4909	28.8178	Completeproteome;Disulfidebond;Glycoprotein;Referenceproteome;Secreted;Signal					7	7	7	61	61	61	18.013	0	154.53	54738000000	443	0.251258	0.834166	-0.239081	-0.601781	0.0401685	0.991099	0.0468636	0.113789	P01592	P01592	Immunoglobulin J chain	Igj
Gapdh	Glyceraldehyde-3-phosphate dehydrogenase	0.937251	1.03131	24.9053	26.0028	26.2444	25.5739	23.7295	23.927	23.7413	26.2137	25.6808	25.0735	25.0609	24.8796	25.4779	25.1846	25.622	23.3016	22.2649	24.8019	Acetylation;ADP-ribosylation;Apoptosis;Completeproteome;Cytoplasm;Cytoskeleton;Directproteinsequencing;Glycolysis;Methylation;NAD;Nucleus;Oxidoreductase;Phosphoprotein;Referenceproteome;S-nitrosylation;Transferase;Translationregulation;Ublconjugation					9	9	8	55.6	55.6	51.4	35.81	0	323.31	24846000000	731	0.400983	0.735997	-0.621658	-0.884475	0.0281441	0.991099	0.0444803	0.0807281	P16858	P16858	Glyceraldehyde-3-phosphate dehydrogenase	Gapdh
Itih2	Inter-alpha-trypsin inhibitor heavy chain H2	0.76846	1.02546	28.774	28.5738	29.1023	28.7936	29.0635	29.2233	28.7177	29.0274	28.9742	29.1907	28.8544	28.9838	28.8544	28.2544	28.5738	28.7577	29.0083	28.8777	Completeproteome;Gamma-carboxyglutamicacid;Glycoprotein;Phosphoprotein;Proteaseinhibitor;Proteoglycan;Referenceproteome;Secreted;Serineproteaseinhibitor;Signal					29	29	23	46.7	46.7	41.1	105.93	0	323.31	378400000000	8313	0.680843	0.528254	-0.200695	-1.34439	0.114379	0.9792	0.036273	0.302512	Q61703	Q61703	Inter-alpha-trypsin inhibitor heavy chain H2	Itih2
Dak	Bifunctional ATP-dependent dihydroxyacetone kinase/FAD-AMP lyase (cyclizing);ATP-dependent dihydroxyacetone kinase;FAD-AMP lyase (cyclizing)	0.986086	1.02488	13.7274	17.5981	23.0422	19.2208	12.3092	12.2929	15.1222	20.3616	17.325	14.3395	15.4884	15.7666	19.4542	22.0257	21.1391	13.6045	15.6117	15.9427	ATP-binding;Cobalt;Completeproteome;FAD;Flavoprotein;Kinase;Lyase;Magnesium;Manganese;Metal-binding;Multifunctionalenzyme;Nucleotide-binding;Phosphoprotein;Referenceproteome;Transferase					16	16	16	47.1	47.1	47.1	59.69	0	323.31	953290000	167	0.306671	0.797099	1.59788	0.710641	0.0060852	0.999402	0.0354481	0.0178804	Q8VC30	Q8VC30	Bifunctional ATP-dependent dihydroxyacetone kinase/FAD-AMP lyase (cyclizing);ATP-dependent dihydroxyacetone kinase;FAD-AMP lyase (cyclizing)	Dak
Tuba1b	Tubulin alpha-1B chain	0.982344	1.02474	22.8076	23.4935	23.5458	22.7532	17.84	18.2206	16.1842	24.0252	22.7275	21.9876	22.1195	21.8284	22.8749	22.4938	22.9744	20.2594	17.8774	21.4001	Acetylation;Completeproteome;Cytoplasm;Cytoskeleton;Directproteinsequencing;GTP-binding;Isopeptidebond;Methylation;Microtubule;Nitration;Nucleotide-binding;Phosphoprotein;Referenceproteome;Ublconjugation					13	13	0	51.2	51.2	0	50.151	0	323.31	5201500000	650	0.0336708	0.979453	-0.130117	-0.0960231	0.00773619	0.999402	0.035257	0.0226893	P05213	P05213	Tubulin alpha-1B chain	Tuba1b
Cand1	Cullin-associated NEDD8-dissociated protein 1	0.983188	1.02235	15.0256	18.9207	21.2473	19.5851	13.8052	16.6958	16.7313	20.5146	19.3328	14.3373	18.1316	16.4235	20.3947	18.913	19.4833	15.4217	12.6411	15.2364	Acetylation;Completeproteome;Cytoplasm;Nucleus;Phosphoprotein;Referenceproteome;Repeat;Ublconjugationpathway					14	14	14	17.3	17.3	17.3	136.33	0	291.53	293850000	118	0.1186	0.927643	-0.531576	-0.312573	0.00736352	0.999402	0.0318945	0.0216053	Q6ZQ38	Q6ZQ38	Cullin-associated NEDD8-dissociated protein 1	Cand1
Pvrl1	Nectin-1	0.990933	1.02152	25.4666	17.5421	16.4216	23.1602	15.468	23.332	23.027	14.4123	13.5903	23.6135	23.0163	23.9156	23.7189	23.4357	22.9806	22.4408	23.0355	23.3452	3D-structure;Celladhesion;Celljunction;Cellmembrane;Completeproteome;Disulfidebond;Glycoprotein;Host-virusinteraction;Immunoglobulindomain;Membrane;Phosphoprotein;Receptor;Referenceproteome;Repeat;Signal;Synapse;Transmembrane;Transmembranehelix					5	5	5	17.1	17.1	17.1	57.034	0.005848	3.2582	544370000	47	0.907542	0.390909	2.92768	1.68077	0.00395592	0.999402	0.0307236	0.0116519	Q9JKF6	Q9JKF6	Nectin-1	Pvrl1
Tnc	Tenascin	0.910203	1.02097	24.8356	24.1936	24.3631	23.3558	23.9299	24.842	23.9019	24.1859	24.0419	24.4307	24.5609	24.5783	23.7352	23.3773	24.1217	23.597	23.3586	24.1237	Alternativesplicing;Celladhesion;Coiledcoil;Completeproteome;Disulfidebond;EGF-likedomain;Extracellularmatrix;Glycoprotein;Phosphoprotein;Referenceproteome;Repeat;Secreted;Signal					24	24	24	21.4	21.4	21.4	231.8	0	139.53	4079500000	515	1.11553	0.290537	-0.534421	-1.97393	0.040862	0.991099	0.0299435	0.115672	Q80YX1	Q80YX1	Tenascin	Tnc
Ica	Inhibitor of carbonic anhydrase	0.749534	1.01626	31.8454	31.7498	31.6364	31.6419	31.9196	31.7931	31.9135	31.6717	31.6896	31.6728	31.8025	31.9757	31.5456	31.6636	31.5139	31.2953	31.7685	31.52	3D-structure;Completeproteome;Disulfidebond;Glycoprotein;Methylation;Referenceproteome;Repeat;Secreted;Signal					36	36	36	69.7	69.7	69.7	76.765	0	323.31	699750000000	5904	1.63148	0.137444	-0.213202	-2.67324	0.125209	0.9792	0.0232652	0.328194	Q9DBD0	Q9DBD0	Inhibitor of carbonic anhydrase	Ica
Flt4	Vascular endothelial growth factor receptor 3	0.948251	1.01516	25.8521	26.3943	26.9715	26.4479	25.5719	26.6923	26.0823	25.6587	26.7595	25.7073	26.7961	27.0563	26.5148	26.7836	27.5123	27.3309	26.5793	26.2498	Angiogenesis;ATP-binding;Cellmembrane;Completeproteome;Cytoplasm;Disulfidebond;Glycoprotein;Immunoglobulindomain;Kinase;Membrane;Nucleotide-binding;Nucleus;Phosphoprotein;Receptor;Referenceproteome;Repeat;Signal;Transferase;Transmembrane;Transmembranehelix;Tyrosine-proteinkinase					19	19	19	25.5	25.5	25.5	153.01	0	323.31	11934000000	827	0.940454	0.372452	0.50681	1.72794	0.0230767	0.991099	0.0217066	0.0665509	P35917	P35917	Vascular endothelial growth factor receptor 3	Flt4
Postn	Periostin	0.921989	1.01476	25.6026	25.8742	26.0562	25.6608	25.429	25.842	24.9591	26.0672	25.7553	25.5311	26.1726	26.1064	25.4091	24.2468	25.4702	23.8777	25.149	25.0881	Alternativesplicing;Celladhesion;Completeproteome;Disulfidebond;Extracellularmatrix;Gamma-carboxyglutamicacid;Glycoprotein;Golgiapparatus;Heparin-binding;Referenceproteome;Repeat;Secreted;Signal					23	23	23	44.5	44.5	44.5	93.142	0	323.31	9983600000	999	1.93303	0.0845644	-0.87065	-3.07866	0.0352743	0.991099	0.0211334	0.100429	Q62009;CON__Q2KJC7	Q62009	Periostin	Postn
Clec14a	C-type lectin domain family 14 member A	0.948257	1.01467	21.17	22.5966	21.0371	21.7495	22.5939	22.5432	22.4636	21.7696	21.9338	21.9472	21.9285	21.7738	19.1349	21.8817	20.6472	20.7832	21.5243	16.1484	Completeproteome;Disulfidebond;EGF-likedomain;Glycoprotein;Lectin;Membrane;Referenceproteome;Signal;Transmembrane;Transmembranehelix					2	2	2	9.6	9.6	9.6	49.065	0	106.25	356350000	67	1.21176	0.255398	-1.92842	-2.10643	0.0230739	0.991099	0.0210155	0.066543	Q8VCP9	Q8VCP9	C-type lectin domain family 14 member A	Clec14a
Cp	Ceruloplasmin	0.877784	1.01355	31.4547	31.6931	31.7441	31.5139	31.8483	32.1593	31.9183	31.5112	31.6026	31.7978	31.8903	31.8097	32.3244	32.5626	32.2643	32.7464	32.4953	32.6952	Completeproteome;Copper;Coppertransport;Disulfidebond;Glycoprotein;Iontransport;Metal-binding;Oxidoreductase;Referenceproteome;Repeat;Secreted;Signal;Transport	+	72h C.albicans_PBS			71	71	70	75.9	75.9	75.9	121.15	0	323.31	2442000000000	20322	3.86467	0.00353502	0.779115	5.97517	0.0566121	0.991099	0.0194213	0.157762	Q61147	Q61147	Ceruloplasmin	Cp
Igfbp3	Insulin-like growth factor-binding protein 3	0.980008	1.0124	23.2582	21.675	22.2014	21.8562	24.1017	23.9167	24.0425	20.8376	21.5992	23.7543	23.162	23.7204	21.7389	22.644	22.1909	20.9993	22.2527	21.9291	Completeproteome;Disulfidebond;Glycoprotein;Growthfactorbinding;Phosphoprotein;Referenceproteome;Secreted;Signal					3	3	3	13.4	13.4	13.4	31.687	0	120.15	630290000	88	0.979057	0.350834	-0.875738	-1.78285	0.00877034	0.999402	0.0177803	0.0256925	P47878	P47878	Insulin-like growth factor-binding protein 3	Igfbp3
Ecm1	Extracellular matrix protein 1	0.947139	1.01153	25.9474	26.3422	26.2414	25.8892	26.2487	26.6096	26.4815	25.6122	26.1274	26.264	25.785	27.1077	26.0776	25.9374	25.3229	25.8185	25.7729	25.8949	Alternativesplicing;Angiogenesis;Biomineralization;Completeproteome;Directproteinsequencing;Extracellularmatrix;Glycoprotein;Mineralbalance;Osteogenesis;Referenceproteome;Repeat;Secreted;Signal					12	12	12	35.4	35.4	35.4	62.832	0	323.31	11388000000	629	1.65669	0.131398	-0.409046	-2.70706	0.0235861	0.991099	0.0165428	0.0679829	Q61508	Q61508	Extracellular matrix protein 1	Ecm1
Nit2	Omega-amidase NIT2	0.992544	1.01106	15.6581	18.4095	21.3291	18.1991	12.5977	13.7298	14.0058	20.4908	17.482	14.7626	15.4201	17.8571	18.4603	19.8646	19.8545	15.3323	14.9424	15.9151	3D-structure;Acetylation;Completeproteome;Cytoplasm;Hydrolase;Phosphoprotein;Referenceproteome					9	9	9	57.6	57.6	57.6	30.501	0	31.39	166600000	44	0.181884	0.894283	0.740977	0.45643	0.00325017	0.999402	0.0158676	0.00958084	Q9JHW2	Q9JHW2	Omega-amidase NIT2	Nit2
Mst1	Hepatocyte growth factor-like protein;Hepatocyte growth factor-like protein alpha chain;Hepatocyte growth factor-like protein beta chain	0.954055	1.00951	23.3897	24.3209	23.816	23.7316	23.8748	24.2266	23.5545	23.6921	23.5793	23.6998	24.2398	24.676	24.4446	24.4608	24.2405	24.6749	24.0534	24.6248	Completeproteome;Disulfidebond;Glycoprotein;Kringle;Referenceproteome;Repeat;Secreted;Serineproteasehomolog;Signal					16	16	16	46.1	46.1	46.1	80.618	0	323.31	18222000000	946	1.94742	0.0831391	0.523242	3.0981	0.0204265	0.991099	0.0136553	0.0590762	P26928	P26928	Hepatocyte growth factor-like protein;Hepatocyte growth factor-like protein alpha chain;Hepatocyte growth factor-like protein beta chain	Mst1
Il6st	Interleukin-6 receptor subunit beta	0.959626	1.00784	22.7513	22.6447	22.761	22.2573	22.704	22.9199	22.0914	22.7343	22.7213	23.3697	22.1932	22.9959	22.5944	23.0343	22.5316	22.5871	22.4065	22.858	3D-structure;Completeproteome;Disulfidebond;Glycoprotein;Immunoglobulindomain;Membrane;Phosphoprotein;Receptor;Referenceproteome;Repeat;Signal;Transmembrane;Transmembranehelix					12	12	12	23.9	23.9	23.9	102.45	0	89.797	788660000	203	0.0114089	0.989831	-0.0043815	-0.033324	0.0178979	0.993663	0.0112645	0.0519056	Q00560	Q00560	Interleukin-6 receptor subunit beta	Il6st
Tf	Serotransferrin	0.9317	1.00781	33.658	34.0242	33.4727	33.6239	33.8412	34.2007	33.7271	33.6473	33.8046	33.7175	33.9314	34.06	34.1447	33.9311	34.1451	34.0469	33.8489	34.3793	Completeproteome;Directproteinsequencing;Disulfidebond;Glycoprotein;Iontransport;Iron;Irontransport;Metal-binding;Methylation;Referenceproteome;Repeat;Secreted;Signal;Transport					73	73	73	77.9	77.9	77.9	76.723	0	323.31	9372100000000	24669	1.18604	0.260765	0.279258	2.07116	0.0307239	0.991099	0.0112298	0.087889	Q921I1;CON__Q29443;CON__Q0IIK2;CON__Q2HJF0	Q921I1	Serotransferrin	Tf
Sparcl1	SPARC-like protein 1	0.979683	1.00725	26.8162	26.6713	26.6313	25.8515	26.6577	27.1327	24.892	26.6181	26.9676	26.9454	27.1986	27.2014	27.5107	26.2633	27.0609	26.5016	25.6515	27.2086	Calcium;Completeproteome;Disulfidebond;Extracellularmatrix;Glycoprotein;Metal-binding;Referenceproteome;Secreted;Signal					7	7	7	17.8	17.8	17.8	72.286	0	168.54	7997700000	260	0.0807744	0.942569	0.0726569	0.22002	0.00891425	0.999402	0.0104218	0.0261099	P70663	P70663	SPARC-like protein 1	Sparcl1
Agt	Angiotensinogen;Angiotensin-1;Angiotensin-2;Angiotensin-3;Angiotensin-4;Angiotensin 1-9;Angiotensin 1-7;Angiotensin 1-5;Angiotensin 1-4	0.973355	1.00316	27.4316	27.5413	27.5026	27.6447	27.3777	27.5959	27.0985	27.4053	27.4322	27.4256	27.7961	27.9636	27.1688	27.4411	27.0556	27.7149	27.7573	27.341	3D-structure;Completeproteome;Disulfidebond;Glycoprotein;Referenceproteome;Secreted;Signal;Vasoactive;Vasoconstrictor					15	15	15	42.8	42.8	42.8	51.99	0	323.31	74507000000	1833	0.37313	0.756816	-0.102542	-0.834444	0.0117287	0.996478	0.00455379	0.0342457	P11859	P11859	Angiotensinogen;Angiotensin-1;Angiotensin-2;Angiotensin-3;Angiotensin-4;Angiotensin 1-9;Angiotensin 1-7;Angiotensin 1-5;Angiotensin 1-4	Agt
Cltc	Clathrin heavy chain 1	0.997937	1.00255	19.9618	21.2844	23.2309	19.0943	19.3592	14.768	19.039	22.2429	20.9363	19.2072	16.6443	19.6511	22.0478	14.4053	21.2955	19.433	15.4058	21.8174	Acetylation;Coatedpit;Completeproteome;Cytoplasmicvesicle;Directproteinsequencing;Membrane;Phosphoprotein;Referenceproteome;Repeat					24	24	24	25.1	25.1	25.1	191.55	0	91.469	518450000	108	0.115878	0.927643	-0.548973	-0.306092	0.000896923	0.999402	0.00367943	0.00265108	Q68FD5	Q68FD5	Clathrin heavy chain 1	Cltc
Kera	Keratocan	0.99849	1.00203	14.4304	20.7501	17.0184	20.8415	20.5121	16.8304	16.2455	21.5544	20.6718	16.0009	16.1831	19.7449	15.144	15.2384	13.5405	14.7955	16.4152	13.3944	Completeproteome;Disulfidebond;Extracellularmatrix;Glycoprotein;Leucine-richrepeat;Proteoglycan;Referenceproteome;Repeat;Secreted;Signal					2	2	2	9.7	9.7	9.7	40.403	0.0041841	4.4215	17800000	12	1.91824	0.084751	-3.64247	-3.05869	0.00065612	0.999402	0.00292714	0.00193986	O35367	O35367	Keratocan	Kera
Heg1	Protein HEG homolog 1	#VALUE!	1	15.2781	16.1341	16.1453	13.2242	13.5153	15.4141	14.8816	16.0733	15.1342	15.2521	15.7982	17.1679	16.2405	14.7933	15.3801	17.2316	16.445	14.1732	Alternativesplicing;Calcium;Celljunction;Cellmembrane;Completeproteome;Developmentalprotein;Disulfidebond;EGF-likedomain;Glycoprotein;Membrane;Referenceproteome;Repeat;Signal;Transmembrane;Transmembranehelix					2	2	2	2.9	2.9	2.9	141.9	0.0067698	3.1851	33056000	7	NaN	NaN	0	NaN	NaN	NaN	0	NaN	E9Q7X6	E9Q7X6	Protein HEG homolog 1	Heg1
Capn2	Calpain-2 catalytic subunit	#VALUE!	1	13.828	15.5794	17.4921	16.6548	16.1779	15.1993	14.2348	16.8998	14.8521	14.8111	16.5978	13.1427	13.44	14.9779	14.6497	17.1245	14.8881	13.8715	Acetylation;Calcium;Cellmembrane;Completeproteome;Cytoplasm;Hydrolase;Membrane;Metal-binding;Protease;Referenceproteome;Repeat;Thiolprotease					4	4	4	9.7	9.7	9.7	79.871	0.010138	2.6419	26082000	11	NaN	NaN	0	NaN	NaN	NaN	0	NaN	O08529	O08529	Calpain-2 catalytic subunit	Capn2
Ren1	Renin-1	#VALUE!	1	15.7058	15.3766	16.3565	13.7014	14.702	15.685	13.4025	15.3194	15.6167	13.3181	14.2551	16.2206	15.995	18.273	16.5523	23.444	15.1594	12.7097	Aspartylprotease;Completeproteome;Directproteinsequencing;Disulfidebond;Glycoprotein;Hydrolase;Membrane;Polymorphism;Protease;Referenceproteome;Secreted;Signal;Zymogen					3	3	3	17.7	17.7	17.7	44.342	0	14.123	89935000	19	0.559686	0.618103	1.76771	1.15326	NaN	NaN	0	NaN	P06281;P00796	P06281	Renin-1	Ren1
Chi3l1	Chitinase-3-like protein 1	#VALUE!	1	13.8335	15.5384	15.1658	14.3359	14.1618	15.8394	17.3754	16.6295	14.8253	14.2243	14.7263	13.8628	17.8106	12.8963	13.3359	13.6009	14.7519	14.2091	Alternativeinitiation;Alternativesplicing;Antimicrobial;Apoptosis;Completeproteome;Cytoplasm;Disulfidebond;Endoplasmicreticulum;Glycoprotein;Inflammatoryresponse;Referenceproteome;Secreted;Signal					3	3	3	18.8	18.8	18.8	43.893	0.0041623	4.2985	64515000	11	0.189874	0.890624	-0.378347	-0.473766	NaN	NaN	0	NaN	Q61362	Q61362	Chitinase-3-like protein 1	Chi3l1
Eprs	Bifunctional glutamate/proline--tRNA ligase;Glutamate--tRNA ligase;Proline--tRNA ligase	#VALUE!	1	14.9999	14.1083	17.3102	14.3423	15.3508	14.4953	12.7234	13.8676	15.2907	16.7936	15.2077	15.016	15.7698	18.1347	18.2615	13.8768	14.3236	14.1361	Acetylation;Aminoacyl-tRNAsynthetase;ATP-binding;Completeproteome;Ligase;Multifunctionalenzyme;Nucleotide-binding;Phosphoprotein;Polymorphism;Proteinbiosynthesis;Referenceproteome;Repeat;RNA-binding;Translationregulation					7	7	7	7.9	7.9	7.9	170.08	0	16.217	36908000	20	0.292896	0.802721	0.649281	0.684101	NaN	NaN	0	NaN	Q8CGC7	Q8CGC7	Bifunctional glutamate/proline--tRNA ligase;Glutamate--tRNA ligase;Proline--tRNA ligase	Eprs
Cgref1	Cell growth regulator with EF hand domain protein 1	#VALUE!	1	14.2549	14.7336	17.064	12.5536	13.7439	13.3226	14.9565	14.908	16.6139	15.9276	12.5856	16.209	19.2349	20.0309	20.0738	21.1012	14.0981	19.574	Calcium;Celladhesion;Cellcycle;Completeproteome;Growtharrest;Metal-binding;Referenceproteome;Repeat;Secreted;Signal	+	72h C.albicans_PBS			2	2	2	13.9	13.9	13.9	30.847	0.0041885	4.4669	66828000	13	2.56437	0.0280722	4.74007	3.95082	NaN	NaN	0	NaN	Q8R1U2	Q8R1U2	Cell growth regulator with EF hand domain protein 1	Cgref1
Dnajb11	DnaJ homolog subfamily B member 11	#VALUE!	1	15.1275	15.3426	17.9118	13.6012	14.6367	14.7902	15.2261	16.0224	14.6271	16.5977	14.0747	14.1292	16.7205	13.7648	15.6323	15.725	15.1387	13.5014	Chaperone;Completeproteome;Disulfidebond;Endoplasmicreticulum;Glycoprotein;Phosphoprotein;Referenceproteome;Signal					3	3	3	16.8	16.8	16.8	40.555	0	9.526	27255000	8	NaN	NaN	0	NaN	NaN	NaN	0	NaN	Q99KV1	Q99KV1	DnaJ homolog subfamily B member 11	Dnajb11
Cpn2	Carboxypeptidase N subunit 2	0.992465	0.999568	31.4552	31.6035	31.2893	31.3808	31.2946	31.4229	31.4944	31.3112	31.2911	31.5507	31.3471	31.448	31.1547	31.4454	31.3358	31.517	31.6949	31.4593	Completeproteome;Glycoprotein;Leucine-richrepeat;Referenceproteome;Repeat;Secreted;Signal					19	19	19	62.5	62.5	62.5	60.478	0	323.31	803760000000	5417	0.115399	0.927643	0.0267989	0.30495	0.00328459	0.999402	-0.000623703	-0.00968194	Q9DBB9	Q9DBB9	Carboxypeptidase N subunit 2	Cpn2
Lect1	Leukocyte cell-derived chemotaxin 1;Chondrosurfactant protein;Chondromodulin-1	0.999071	0.998234	21.1176	21.474	21.3192	12.9014	14.1117	22.0062	21.9093	15.22	16.3433	20.6516	22.4345	16.3561	13.8349	22.1976	20.192	14.9858	13.8972	14.5411	Chondrogenesis;Cleavageonpairofbasicresidues;Completeproteome;Developmentalprotein;Differentiation;Disulfidebond;Extracellularmatrix;Glycoprotein;Membrane;Referenceproteome;Secreted;Transmembrane;Transmembranehelix					1	1	1	10.5	10.5	10.5	37.225	0	6.0765	77862000	16	0.457772	0.690939	-2.2136	-0.983581	0.000403537	0.999402	-0.00255076	-0.00119343	Q9Z1F6	Q9Z1F6	Leukocyte cell-derived chemotaxin 1;Chondrosurfactant protein;Chondromodulin-1	Lect1
Igfbp4	Insulin-like growth factor-binding protein 4	0.998226	0.99751	15.3834	20.3851	15.1953	14.1918	13.6173	19.7039	19.2244	16.1642	19.9022	14.825	14.0381	14.3014	20.1047	20.6208	19.8273	19.0908	20.3466	13.3624	Completeproteome;Disulfidebond;Glycoprotein;Growthfactorbinding;Referenceproteome;Secreted;Signal					2	2	2	11.4	11.4	11.4	27.807	0	22.94	73434000	17	0.79634	0.45395	2.4793	1.51858	0.000771182	0.999402	-0.00359646	-0.00227975	P47879	P47879	Insulin-like growth factor-binding protein 4	Igfbp4
Ighv1-62-3	Ig heavy chain V region 1-62-3;Ig heavy chain V region B1-8/186-2	0.988042	0.995113	25.1043	23.8649	23.6351	23.038	24.4679	25.0105	23.1634	24.6511	24.7988	24.5157	24.7439	23.2053	24.2164	23.7732	23.4294	21.7909	22.907	24.6159	3D-structure;Completeproteome;Disulfidebond;Immunoglobulindomain;ImmunoglobulinVregion;Referenceproteome;Signal					2	2	1	39.3	39.3	26.5	12.921	0	56.114	12182000000	375	0.704023	0.513192	-0.731298	-1.3799	0.00522459	0.999402	-0.00706768	-0.0153666	P01754;P01751	P01754;P01751	Ig heavy chain V region 1-62-3;Ig heavy chain V region B1-8/186-2	Ighv1-62-3
Haao	3-hydroxyanthranilate 3,4-dioxygenase	0.997043	0.994507	13.5103	21.3029	23.2542	19.4478	13.4704	15.8581	14.444	20.491	18.958	13.5168	19.3468	20.0393	20.0303	22.1555	21.3241	14.2265	15.6924	15.4714	Completeproteome;Cytoplasm;Dioxygenase;Iron;Metal-binding;Oxidoreductase;Pyridinenucleotidebiosynthesis;Referenceproteome					9	9	9	52.1	52.1	52.1	32.804	0	123.37	492730000	55	0.0561266	0.961865	0.342736	0.156483	0.00128592	0.999402	-0.00794649	-0.00379915	Q78JT3	Q78JT3	3-hydroxyanthranilate 3,4-dioxygenase	Haao
Tars	Threonine--tRNA ligase, cytoplasmic	0.994891	0.993331	14.31	16.0599	19.7338	19.0112	12.996	12.0981	15.252	18.7289	14.3231	13.7573	16.0153	16.0745	19.403	20.4002	19.5387	13.3563	15.3255	13.1024	Acetylation;Aminoacyl-tRNAsynthetase;ATP-binding;Completeproteome;Cytoplasm;Isopeptidebond;Ligase;Nucleotide-binding;Phosphoprotein;Proteinbiosynthesis;Referenceproteome;Ublconjugation					8	8	8	15.9	15.9	15.9	83.355	0	9.5609	83915000	32	0.259164	0.830022	1.15285	0.617669	0.00222449	0.999402	-0.00965357	-0.00656504	Q9D0R2	Q9D0R2	Threonine--tRNA ligase, cytoplasmic	Tars
Spta1	Spectrin alpha chain, erythrocytic 1	0.996213	0.991111	16.5308	15.2003	14.1868	13.5911	26.4576	14.2749	14.8445	15.1451	16.8005	13.8308	14.3897	25.1537	15.3127	24.4008	14.5266	14.8744	14.8646	12.6422	Actin-binding;Actincapping;Calcium;Cellshape;Completeproteome;Cytoplasm;Cytoskeleton;Metal-binding;Referenceproteome;Repeat;SH3domain					8	8	8	6	6	6	279.86	0	6.8983	11007000000	29	0.0847702	0.940182	-0.603364	-0.230067	0.00164768	0.999402	-0.0128819	-0.00486594	P08032	P08032	Spectrin alpha chain, erythrocytic 1	Spta1
Cd44	CD44 antigen	0.910132	0.986183	24.9243	24.6112	24.4636	24.0044	24.3617	24.4247	24.4164	24.5064	24.4665	24.5951	23.8974	24.7879	24.7767	24.5068	24.3552	23.7944	24.2741	24.4201	3D-structure;Alternativesplicing;Celladhesion;Cellmembrane;Completeproteome;Disulfidebond;Glycoprotein;Membrane;Phosphoprotein;Proteoglycan;Receptor;Referenceproteome;Signal;Sulfation;Transmembrane;Transmembranehelix					2	2	2	4.2	4.2	4.2	85.616	0	101.63	5428000000	535	0.255449	0.83246	-0.110445	-0.610218	0.0408958	0.991099	-0.020072	-0.115764	P15379	P15379	CD44 antigen	Cd44
Ces1c	Carboxylesterase 1C	0.923053	0.984466	33.5006	33.6038	34.3322	33.5596	33.635	34.5609	33.2328	34.0719	33.8841	33.7883	34.0794	34.0001	33.4577	32.8905	33.7096	32.4682	33.8766	33.6215	Completeproteome;Directproteinsequencing;Disulfidebond;Endoplasmicreticulum;Glycoprotein;Hydrolase;Referenceproteome;Serineesterase;Signal					40	40	37	89.4	89.4	88.1	61.055	0	323.31	4156600000000	17744	1.00415	0.341462	-0.528008	-1.81831	0.0347734	0.991099	-0.0225868	-0.0990541	P23953	P23953	Carboxylesterase 1C	Ces1c
Proc	Vitamin K-dependent protein C;Vitamin K-dependent protein C light chain;Vitamin K-dependent protein C heavy chain;Activation peptide	0.862157	0.983555	22.935	23.1086	22.7489	22.6051	23.0172	22.5326	23.119	22.8376	22.6078	22.617	22.5899	23.0324	23.4392	23.728	23.2319	24.486	23.7983	23.6814	Bloodcoagulation;Calcium;Cleavageonpairofbasicresidues;Completeproteome;Disulfidebond;EGF-likedomain;Gamma-carboxyglutamicacid;Glycoprotein;Hemostasis;Hydrolase;Hydroxylation;Protease;Referenceproteome;Repeat;Secreted;Serineprotease;Signal;Zymogen	+	72h C.albicans_PBS			9	9	9	32.6	32.6	32.6	51.818	0	323.31	9345100000	772	2.97673	0.0140568	0.902918	4.55201	0.0644138	0.98766	-0.023922	-0.178158	P33587	P33587	Vitamin K-dependent protein C;Vitamin K-dependent protein C light chain;Vitamin K-dependent protein C heavy chain;Activation peptide	Proc
Apoh	Beta-2-glycoprotein 1	0.807511	0.982254	33.5528	33.595	33.3009	33.495	33.3727	33.6466	33.6138	33.1543	33.3578	33.3881	33.5275	33.7665	33.3514	33.5288	32.8906	33.1047	33.7046	33.1458	Completeproteome;Disulfidebond;Glycoprotein;Heparin-binding;Referenceproteome;Repeat;Secreted;Signal;Sushi					25	25	25	68.4	68.4	68.4	38.618	0	323.31	1560800000000	5915	0.812299	0.449071	-0.206181	-1.54215	0.0928515	0.986355	-0.0258319	-0.250182	Q01339	Q01339	Beta-2-glycoprotein 1	Apoh
Mthfd1	C-1-tetrahydrofolate synthase, cytoplasmic;Methylenetetrahydrofolate dehydrogenase;Methenyltetrahydrofolate cyclohydrolase;Formyltetrahydrofolate synthetase;C-1-tetrahydrofolate synthase, cytoplasmic, N-terminally processed	0.991939	0.980894	20.8475	22.9302	26.9853	21.3619	14.0365	15.0544	13.0773	24.3594	22.6025	16.4913	22.8902	21.6279	22.5364	23.9311	24.1123	26.8615	13.5773	15.9531	Acetylation;Amino-acidbiosynthesis;ATP-binding;Completeproteome;Cytoplasm;Directproteinsequencing;Histidinebiosynthesis;Hydrolase;Ligase;Methioninebiosynthesis;Multifunctionalenzyme;NADP;Nucleotide-binding;One-carbonmetabolism;Oxidoreductase;Phosphoprotein;Purinebiosynthesis;Referenceproteome					18	18	18	35.2	35.2	35.2	101.2	0	274.55	1371900000	128	0.125535	0.926375	0.959329	0.328961	0.00351496	0.999402	-0.0278303	-0.0103583	Q922D8	Q922D8	C-1-tetrahydrofolate synthase, cytoplasmic;Methylenetetrahydrofolate dehydrogenase;Methenyltetrahydrofolate cyclohydrolase;Formyltetrahydrofolate synthetase;C-1-tetrahydrofolate synthase, cytoplasmic, N-terminally processed	Mthfd1
Ggh	Gamma-glutamyl hydrolase	0.881173	0.980641	23.6008	24.0177	23.4969	23.611	23.4697	24.5611	23.5811	23.8059	24.0116	23.8151	23.7101	23.6643	24.3049	24.1772	24.3115	24.1945	24.6971	23.9464	Alternativesplicing;Completeproteome;Glycoprotein;Hydrolase;Lysosome;Referenceproteome;Secreted;Signal					8	8	8	40.1	40.1	40.1	35.469	0	127.25	2779700000	411	1.41947	0.18318	0.479075	2.38836	0.0549389	0.991099	-0.0282024	-0.15335	Q9Z0L8	Q9Z0L8	Gamma-glutamyl hydrolase	Ggh
Mbl2	Mannose-binding protein C	0.90909	0.979692	25.2186	25.0168	25.777	24.9497	24.9534	26.1084	24.591	25.5837	25.3936	25.4491	25.6069	25.2218	25.1647	24.6913	25.12	23.3339	25.2043	25.2389	Calcium;Coiledcoil;Collagen;Complementactivationlectinpathway;Complementpathway;Completeproteome;Disulfidebond;Glycoprotein;Hydroxylation;Immunity;Innateimmunity;Lectin;Mannose-binding;Referenceproteome;Repeat;Secreted;Signal					7	7	7	40.2	40.2	40.2	25.957	0	323.31	27217000000	536	0.784731	0.461893	-0.545116	-1.50136	0.0413933	0.991099	-0.0295998	-0.117112	P41317	P41317	Mannose-binding protein C	Mbl2
Mbl1	Mannose-binding protein A	0.902933	0.978656	24.2996	24.7973	23.6458	24.1088	24.6824	24.3884	25.0574	24.1476	23.8069	24.1005	24.5512	24.0722	24.3886	24.3331	24.2713	23.9964	24.4283	24.6506	Alternativesplicing;Calcium;Collagen;Complementactivationlectinpathway;Complementpathway;Completeproteome;Disulfidebond;Glycoprotein;Hydroxylation;Immunity;Innateimmunity;Lectin;Mannose-binding;Referenceproteome;Repeat;Secreted;Signal					5	5	5	35.6	35.6	35.6	25.396	0	323.31	16581000000	524	0.0452259	0.969069	0.0243263	0.127461	0.0443446	0.991099	-0.031127	-0.125088	P39039	P39039	Mannose-binding protein A	Mbl1
Tfrc	Transferrin receptor protein 1	0.8534	0.97558	23.7817	23.8753	24.1434	23.8972	23.6906	23.874	23.5701	23.953	23.8479	24.3017	23.1395	24.236	22.9992	22.7926	22.9709	22.8343	23.3244	23.0735	Cellmembrane;Completeproteome;Directproteinsequencing;Disulfidebond;Endocytosis;Glycoprotein;Lipoprotein;Membrane;Palmitate;Phosphoprotein;Receptor;Referenceproteome;Signal-anchor;Transmembrane;Transmembranehelix	+	72h C.albicans_PBS			17	17	17	33.7	33.7	33.7	85.73	0	323.31	5972000000	850	5.30467	0.000449221	-0.87786	-8.82043	0.0688476	0.986355	-0.0356684	-0.189621	Q62351	Q62351	Transferrin receptor protein 1	Tfrc
Sepp1	Selenoprotein P	0.831171	0.97514	29.1256	29.1406	28.7396	28.7257	29.1601	29.5844	29.2961	28.5776	29.0351	29.217	29.0102	29.122	29.125	28.5779	28.6317	28.3034	28.8231	28.8572	Completeproteome;Glycoprotein;Phosphoprotein;Referenceproteome;Secreted;Selenium;Selenocysteine;Signal					11	11	11	38.7	38.7	38.7	42.705	0	323.31	89505000000	2290	1.18717	0.260765	-0.359584	-2.07271	0.0803097	0.986355	-0.0363188	-0.218847	P70274	P70274	Selenoprotein P	Sepp1
Cfd	Complement factor D	0.883181	0.974153	31.1251	31.1089	31.3951	30.4742	31.1966	31.8849	30.3951	31.4883	31.2094	31.5073	31.0791	31.279	31.303	30.5769	30.9067	30.3508	30.8791	30.8052	Alternativesplicing;Complementalternatepathway;Completeproteome;Disulfidebond;Glycoprotein;Hydrolase;Immunity;Innateimmunity;Protease;Referenceproteome;Secreted;Serineprotease;Signal;Zymogen					14	14	14	52.1	52.1	52.1	28.057	0	323.31	485390000000	3250	0.936128	0.374837	-0.393877	-1.72176	0.0539505	0.991099	-0.0377792	-0.150737	P03953	P03953	Complement factor D	Cfd
Gm5571	Ig kappa chain V-V region MOPC 41	0.985551	0.972305	21.4323	18.9571	21.7126	19.8402	15.0835	14.3706	13.4456	23.061	22.3932	21.7459	15.5011	15.0064	20.6945	18.7624	15.2648	14.4034	14.3803	16.0678	Bence-Jonesprotein;Completeproteome;Directproteinsequencing;Disulfidebond;Immunoglobulindomain;ImmunoglobulinVregion;Referenceproteome;Signal					4	4	4	32.3	32.3	32.3	14.311	0	36.565	1582000000	39	0.579691	0.603726	-1.97052	-1.18553	0.00632092	0.999402	-0.0405191	-0.0185681	P01639	P01639	Ig kappa chain V-V region MOPC 41	Gm5571
Ighv3-6	Ig heavy chain V region 3-6	0.939254	0.968708	21.5399	22.0575	19.9915	20.3983	20.6256	22.694	21.1536	20.3823	20.2658	20.9354	22.9892	21.3054	20.7651	20.7035	20.5567	21.1411	20.7602	20.7033	3D-structure;Completeproteome;Disulfidebond;Immunoglobulindomain;ImmunoglobulinVregion;Referenceproteome;Signal					2	2	2	31	31	31	13.095	0	130.7	2827900000	362	0.480896	0.668273	-0.446129	-1.02293	0.027217	0.991099	-0.045867	-0.0781454	P18531	P18531	Ig heavy chain V region 3-6	Ighv3-6
Cd47	Leukocyte surface antigen CD47	0.922316	0.963436	24.9515	24.8018	25.3981	24.9056	23.3056	23.3013	23.5863	25.1683	25.2145	25.2108	23.0163	24.1454	24.9344	24.4521	23.5018	22.8933	23.2419	22.8272	Alternativesplicing;Celladhesion;Cellmembrane;Completeproteome;Directproteinsequencing;Disulfidebond;Glycoprotein;Immunoglobulindomain;Membrane;Pyrrolidonecarboxylicacid;Referenceproteome;Signal;Transmembrane;Transmembranehelix					3	3	3	17.5	17.5	17.5	33.097	0	31.362	1989500000	181	0.830672	0.437255	-0.802242	-1.56916	0.0351203	0.991099	-0.0537395	-0.100006	Q61735	Q61735	Leukocyte surface antigen CD47	Cd47
Manba	Beta-mannosidase	0.967245	0.963124	19.9078	20.6271	21.1406	17.468	19.8163	15.6347	17.3177	19.8995	18.7763	21.1659	21.6069	15.503	20.866	22.0569	22.3797	14.92	12.8843	19.7357	Completeproteome;Glycoprotein;Glycosidase;Hydrolase;Lysosome;Referenceproteome;Signal					6	6	6	8.5	8.5	8.5	100.83	0	27.35	158770000	79	0.0571488	0.961865	-0.291986	-0.159174	0.0144635	0.993922	-0.0542067	-0.0421036	Q8K2I4	Q8K2I4	Beta-mannosidase	Manba
Cstb	Cystatin-B	0.970665	0.961196	18.8346	15.6189	20.3134	19.3506	13.46	14.6956	14.9776	18.5208	15.2802	21.0964	15.2674	16.788	14.4905	17.4728	23.3446	12.0501	16.7551	13.6269	Acetylation;Completeproteome;Cytoplasm;Proteaseinhibitor;Referenceproteome;Thiolproteaseinhibitor					2	2	2	51	51	51	11.045	0	10.286	120910000	9	0.147083	0.918522	-0.755484	-0.378854	0.0129308	0.994849	-0.0570979	-0.0377055	Q62426	Q62426	Cystatin-B	Cstb
Vcam1	Vascular cell adhesion protein 1	0.766467	0.960564	24.7127	25.1587	24.3469	24.3249	24.7875	25.0138	24.1733	24.9083	24.6449	24.4706	24.7298	25.069	25.0127	25.0851	24.8653	24.8528	24.9675	25.2598	Alternativesplicing;Celladhesion;Cellmembrane;Completeproteome;Directproteinsequencing;Disulfidebond;Glycoprotein;GPI-anchor;Host-virusinteraction;Immunoglobulindomain;Lipoprotein;Membrane;Referenceproteome;Repeat;Signal;Transmembrane;Transmembranehelix					25	25	25	52.8	52.8	52.8	81.317	0	323.31	12121000000	1142	1.03477	0.327734	0.283121	1.86138	0.115507	0.9792	-0.058047	-0.305207	P29533	P29533	Vascular cell adhesion protein 1	Vcam1
Fn1	Fibronectin;Anastellin	0.708569	0.960489	31.7651	32.0075	31.8206	31.9291	31.9835	32.2725	32.3462	31.4494	31.6827	31.7889	32.0826	32.0795	32.1129	31.4886	31.5321	32.197	32.1164	32.2487	3D-structure;Acutephase;Alternativesplicing;Angiogenesis;Celladhesion;Cellshape;Completeproteome;Disulfidebond;Extracellularmatrix;Glycoprotein;Heparin-binding;Isopeptidebond;Phosphoprotein;Pyrrolidonecarboxylicacid;Referenceproteome;Repeat;Secreted;Signal;Sulfation					100	100	100	58.7	58.7	58.7	272.53	0	323.31	1339000000000	14892	0.0303996	0.980628	-0.0137622	-0.086991	0.149618	0.9792	-0.0581592	-0.384624	P11276	P11276	Fibronectin;Anastellin	Fn1
Clec4f	C-type lectin domain family 4 member F	0.914001	0.958193	22.5104	22.4608	22.4454	21.6242	20.2417	21.387	20.4755	21.1188	21.1481	22.6311	21.7126	23.2138	21.8335	21.5153	21.0673	17.7332	21.3994	21.4196	Completeproteome;Disulfidebond;Endocytosis;Glycoprotein;Lectin;Membrane;Receptor;Referenceproteome;Signal-anchor;Transmembrane;Transmembranehelix					5	5	5	18.6	18.6	18.6	61.268	0	86.411	269590000	67	0.658678	0.545775	-0.950191	-1.31014	0.0390532	0.991099	-0.0616124	-0.110756	P70194	P70194	C-type lectin domain family 4 member F	Clec4f
Itgb2	Integrin beta-2	0.687556	0.956172	23.2327	23.0248	23.5262	23.5082	23.3708	23.0181	23.053	22.8881	23.131	23.6716	23.5182	23.0309	23.5321	22.999	23.4124	21.9556	16.9363	23.3414	Calcium;Celladhesion;Completeproteome;Disulfidebond;Glycoprotein;Integrin;Membrane;Metal-binding;Phosphoprotein;Receptor;Referenceproteome;Repeat;Signal;Transmembrane;Transmembranehelix					8	8	8	15.8	15.8	15.8	85.025	0	69.271	624980000	148	0.58363	0.599794	-1.25067	-1.19185	0.162692	0.966725	-0.0646585	-0.414081	P11835	P11835	Integrin beta-2	Itgb2
Fasn	Fatty acid synthase;[Acyl-carrier-protein] S-acetyltransferase;[Acyl-carrier-protein] S-malonyltransferase;3-oxoacyl-[acyl-carrier-protein] synthase;3-oxoacyl-[acyl-carrier-protein] reductase;3-hydroxyacyl-[acyl-carrier-protein] dehydratase;Enoyl-[acyl-carrier-protein] reductase;Oleoyl-[acyl-carrier-protein] hydrolase	0.967945	0.955543	21.7874	23.6908	25.144	22.2446	18.3898	15.8492	18.3583	23.4496	21.1584	22.5013	21.2852	19.9593	22.0384	22.7263	23.3397	15.9405	13.9142	19.9666	Acetylation;Completeproteome;Cytoplasm;Directproteinsequencing;Fattyacidbiosynthesis;Fattyacidmetabolism;Hydrolase;Lipidbiosynthesis;Lipidmetabolism;Lyase;Multifunctionalenzyme;NAD;NADP;Oxidoreductase;Phosphopantetheine;Phosphoprotein;Pyridoxalphosphate;Referenceproteome;Transferase					57	57	57	43.9	43.9	43.9	272.43	0	323.31	15539000000	1306	0.311854	0.793266	-1.53	-0.720542	0.0141495	0.993922	-0.065608	-0.0412037	P19096	P19096	Fatty acid synthase;[Acyl-carrier-protein] S-acetyltransferase;[Acyl-carrier-protein] S-malonyltransferase;3-oxoacyl-[acyl-carrier-protein] synthase;3-oxoacyl-[acyl-carrier-protein] reductase;3-hydroxyacyl-[acyl-carrier-protein] dehydratase;Enoyl-[acyl-carrier-protein] reductase;Oleoyl-[acyl-carrier-protein] hydrolase	Fasn
Dcn	Decorin	0.839589	0.95506	25.2708	25.7165	25.3468	24.6896	24.607	24.2012	24.3303	24.8396	24.4148	25.4801	24.7342	25.6348	26.0821	25.1073	26.8923	24.7296	23.3676	24.7141	Completeproteome;Disulfidebond;Extracellularmatrix;Glycoprotein;Leucine-richrepeat;Proteoglycan;Referenceproteome;Repeat;Secreted;Signal					6	6	6	31.9	31.9	31.9	39.809	0	323.31	2790900000	160	0.122634	0.926375	0.176837	0.322125	0.0759332	0.986355	-0.0663373	-0.207757	P28654	P28654	Decorin	Dcn
Itga2b	Integrin alpha-IIb;Integrin alpha-IIb heavy chain;Integrin alpha-IIb light chain	0.799928	0.954973	25.5337	24.4282	24.0826	25.4328	24.9044	24.6769	24.3061	24.8523	25.0986	24.9076	24.7346	24.7607	24.8227	23.2358	24.2504	23.7109	24.1209	24.12	Calcium;Celladhesion;Completeproteome;Disulfidebond;Glycoprotein;Integrin;Membrane;Metal-binding;Receptor;Referenceproteome;Repeat;Signal;Transmembrane;Transmembranehelix					22	22	22	41.4	41.4	41.4	112.68	0	323.31	5792000000	738	1.51403	0.15814	-0.799646	-2.5156	0.096949	0.986355	-0.0664689	-0.260281	Q9QUM0	Q9QUM0	Integrin alpha-IIb;Integrin alpha-IIb heavy chain;Integrin alpha-IIb light chain	Itga2b
Mrc2	C-type mannose receptor 2	0.967882	0.954802	16.8731	23.2487	21.9465	20.8953	21.0978	22.5638	14.4474	23.0022	22.289	22.2314	21.7226	22.5322	23.0909	22.2182	22.6548	13.6148	16.8972	22.202	Alternativesplicing;Calcium;Completeproteome;Disulfidebond;Endocytosis;Glycoprotein;Isopeptidebond;Lectin;Membrane;Phosphoprotein;Receptor;Referenceproteome;Repeat;Signal;Transmembrane;Transmembranehelix;Ublconjugation					2	2	2	3	3	3	167.07	0	20.22	202030000	60	0.219852	0.86546	-0.991229	-0.537368	0.0141775	0.993922	-0.0667259	-0.041284	Q64449	Q64449	C-type mannose receptor 2	Mrc2
Lamp2	Lysosome-associated membrane glycoprotein 2	0.531426	0.952516	25.3774	25.4225	25.6111	25.4452	25.2761	25.927	25.2599	25.6479	25.4962	25.4486	25.3971	25.3886	25.5499	25.6438	25.3084	25.0237	25.0746	20.5901	Alternativesplicing;Cellmembrane;Completeproteome;Disulfidebond;Endosome;Glycoprotein;Lysosome;Membrane;Referenceproteome;Signal;Transmembrane;Transmembranehelix					8	8	8	31.8	31.8	31.8	45.681	0	115.77	4858000000	366	0.602603	0.577084	-0.978149	-1.22212	0.274557	0.90915	-0.0701844	-0.648249	P17047	P17047	Lysosome-associated membrane glycoprotein 2	Lamp2
H2-Q8	H-2 class I histocompatibility antigen, Q8 alpha chain;H-2 class I histocompatibility antigen, Q7 alpha chain	0.8519	0.951519	23.4656	24.8477	23.9831	23.8533	24.4837	23.8293	23.6417	23.7181	23.3423	23.8953	23.9216	25.5135	24.7627	24.9002	23.8309	23.1612	24.6357	25.2084	3D-structure;Completeproteome;Disulfidebond;Glycoprotein;Immunity;Membrane;MHCI;Referenceproteome;Signal;Transmembrane;Transmembranehelix					6	1	1	30.1	6.1	6.1	37.41	0	9.832	1018000000	79	0.413702	0.724576	0.339396	0.906997	0.0696115	0.986355	-0.0716956	-0.191587	P14430;P14429;P14431	P14430;P14429	H-2 class I histocompatibility antigen, Q8 alpha chain;H-2 class I histocompatibility antigen, Q7 alpha chain	H2-Q8
P4hb	Protein disulfide-isomerase	0.953026	0.948674	14.0274	17.9127	21.5953	16.5705	14.9334	17.0074	14.8688	18.7601	17.8024	16.1952	18.2801	15.684	18.416	18.1531	18.4093	20.491	14.1951	14.5913	Acetylation;Cellmembrane;Chaperone;Completeproteome;Disulfidebond;Endoplasmicreticulum;Isomerase;Membrane;Redox-activecenter;Referenceproteome;Repeat;Signal					6	6	6	20	20	20	57.058	0	133.45	96001000	35	0.0923922	0.940182	0.368189	0.249046	0.0208953	0.991099	-0.0760155	-0.0604014	P09103	P09103	Protein disulfide-isomerase	P4hb
Dpyd	Dihydropyrimidine dehydrogenase [NADP(+)]	0.963112	0.945787	14.2193	19.3803	20.7388	19.4856	11.7388	15.3956	15.9538	19.8334	15.0569	14.028	17.8682	17.7358	19.9081	21.4827	20.2222	16.1484	14.4231	15.4498	4Fe-4S;Acetylation;Completeproteome;Cytoplasm;FAD;Flavoprotein;FMN;Iron;Iron-sulfur;Metal-binding;NADP;Nucleotide-binding;Oxidoreductase;Phosphoprotein;Referenceproteome;Repeat					14	14	14	22.2	22.2	22.2	111.25	0	76.503	372120000	84	0.244964	0.841969	1.11266	0.589042	0.016323	0.993922	-0.0804124	-0.0474197	Q8CHR6	Q8CHR6	Dihydropyrimidine dehydrogenase [NADP(+)]	Dpyd
Itgal	Integrin alpha-L	0.953698	0.945519	21.9908	21.3497	16.3793	21.6882	21.2856	21.0282	20.712	20.5657	22.7217	21.7255	15.5483	21.9637	21.5647	21.1129	15.4568	13.7192	20.2372	21.1992	Calcium;Celladhesion;Completeproteome;Directproteinsequencing;Disulfidebond;Glycoprotein;Integrin;Magnesium;Membrane;Metal-binding;Receptor;Referenceproteome;Repeat;Signal;Transmembrane;Transmembranehelix					3	3	3	5	5	5	128.33	0.010082	2.5548	115560000	39	0.506132	0.650888	-1.73864	-1.06528	0.0205891	0.991099	-0.080821	-0.0595361	P24063	P24063	Integrin alpha-L	Itgal
F5	Coagulation factor V;Coagulation factor V heavy chain;Coagulation factor V light chain	0.650943	0.943369	27.8624	28.0005	27.1922	27.6498	27.8151	28.2257	27.8577	27.3858	27.4614	27.6087	27.8394	28.0881	28.0044	28.06	27.8	28.096	28.2981	28.0792	Bloodcoagulation;Calcium;Completeproteome;Copper;Disulfidebond;Glycoprotein;Hemostasis;Metal-binding;Phosphoprotein;Referenceproteome;Repeat;Secreted;Signal;Sulfation;Zymogen					53	53	49	37.1	37.1	34.9	247.23	0	323.31	81850000000	4057	0.908743	0.390909	0.265331	1.6825	0.186457	0.954787	-0.0841064	-0.466372	O88783	O88783	Coagulation factor V;Coagulation factor V heavy chain;Coagulation factor V light chain	F5
Serpina1d	Alpha-1-antitrypsin 1-4	0.373783	0.943261	31.4483	31.4311	31.515	31.5401	31.7325	31.8839	31.7401	31.388	31.3926	31.5286	31.5395	31.4564	31.2468	30.9131	30.9063	30.7055	31.2301	30.999	Completeproteome;Glycoprotein;Proteaseinhibitor;Referenceproteome;Secreted;Serineproteaseinhibitor;Signal	+	72h C.albicans_PBS			42	18	13	74.3	42.6	37	45.998	0	323.31	3340500000000	16901	3.44487	0.00756462	-0.591661	-5.27731	0.42738	0.821185	-0.0842714	-0.931	Q00897	Q00897	Alpha-1-antitrypsin 1-4	Serpina1d
Il1r2	Interleukin-1 receptor type 2;Interleukin-1 receptor type 2, membrane form;Interleukin-1 receptor type 2, soluble form	0.820279	0.941603	24.1512	25.7458	24.5843	25.4128	25.4703	25.048	25.6974	23.8861	24.5183	25.0897	25.6054	25.0945	24.7149	25.0837	24.9696	25.8704	24.8072	24.7751	Cellmembrane;Completeproteome;Disulfidebond;Glycoprotein;Immunoglobulindomain;Membrane;Receptor;Referenceproteome;Repeat;Secreted;Signal;Transmembrane;Transmembranehelix					6	6	6	32.4	32.4	32.4	45.645	0	90.28	2642500000	216	0.0371593	0.977333	-0.0319192	-0.10559	0.0860382	0.986355	-0.0868088	-0.233241	P27931	P27931	Interleukin-1 receptor type 2;Interleukin-1 receptor type 2, membrane form;Interleukin-1 receptor type 2, soluble form	Il1r2
Ighv1-61	Ig heavy chain V region 3	0.820014	0.939272	24.9419	23.594	23.3826	23.388	23.7437	25.0828	23.4396	24.2914	23.9198	24.1252	24.6278	23.1867	23.8596	23.8798	23.4329	22.6428	23.2417	24.7475	3D-structure;Completeproteome;Disulfidebond;Immunoglobulindomain;ImmunoglobulinVregion;Referenceproteome;Signal					3	3	3	54.7	54.7	54.7	13.016	0	222.47	12240000000	402	0.410095	0.728094	-0.388102	-0.90063	0.0861788	0.986355	-0.0903848	-0.233592	P01749	P01749	Ig heavy chain V region 3	Ighv1-61
Hgfac	Hepatocyte growth factor activator;Hepatocyte growth factor activator short chain;Hepatocyte growth factor activator long chain	0.673866	0.938534	29.7748	29.8847	29.0312	29.4037	29.5754	30.2968	29.8074	29.227	29.5468	29.5112	29.3426	29.9824	29.4123	29.582	29.3709	28.9278	29.6025	29.438	Completeproteome;Disulfidebond;EGF-likedomain;Glycoprotein;Hydrolase;Kringle;Protease;Referenceproteome;Repeat;Secreted;Serineprotease;Signal;Zymogen					17	17	17	40.6	40.6	40.6	70.567	0	323.31	108500000000	1463	0.678514	0.529079	-0.272184	-1.3408	0.171427	0.957293	-0.0915184	-0.433483	Q9R098;CON__ENSEMBL:ENSBTAP00000023055	Q9R098	Hepatocyte growth factor activator;Hepatocyte growth factor activator short chain;Hepatocyte growth factor activator long chain	Hgfac
Ehd1	EH domain-containing protein 1	0.954959	0.938477	19.1159	14.6328	19.3519	18.5738	17.8392	15.5984	12.7811	21.2434	19.9263	16.8221	19.4038	14.3856	18.7169	16.8329	18.3852	14.8057	15.0614	15.3332	Acetylation;ATP-binding;Calcium;Cellmembrane;Coiledcoil;Completeproteome;Endosome;Membrane;Metal-binding;Nucleotide-binding;Phosphoprotein;Referenceproteome					4	4	4	12.2	12.2	12.2	60.602	0	11.434	76043000	26	0.429899	0.713325	-0.996123	-0.935397	0.0200153	0.991099	-0.0916069	-0.0579127	Q9WVK4;Q9QXY6	Q9WVK4	EH domain-containing protein 1	Ehd1
Myadm	Myeloid-associated differentiation marker	0.900133	0.938216	16.9512	17.3291	18.3127	13.9426	15.5593	14.6875	16.0087	16.8101	16.4461	15.464	15.7856	15.7158	16.256	14.5184	16.6675	12.6934	16.1385	15.9398	Completeproteome;Membrane;Referenceproteome;Repeat;Transmembrane;Transmembranehelix					1	1	1	5.3	5.3	5.3	35.284	0.0040404	3.8667	10451000	19	0.369868	0.75876	-0.761472	-0.828518	0.0456932	0.991099	-0.0920087	-0.128717	O35682	O35682	Myeloid-associated differentiation marker	Myadm
Lamp1	Lysosome-associated membrane glycoprotein 1	0.673203	0.936932	27.4865	26.5689	26.8863	26.5945	26.5767	26.4355	26.6444	27.2961	26.7064	26.5471	26.1742	26.6165	26.7699	26.7081	26.4073	26.2039	26.6959	26.633	Cellmembrane;Completeproteome;Directproteinsequencing;Disulfidebond;Endosome;Glycoprotein;Lysosome;Membrane;Referenceproteome;Signal;Transmembrane;Transmembranehelix					9	9	9	29.8	29.8	29.8	43.865	0	247.93	12830000000	857	0.490694	0.662385	-0.188438	-1.03945	0.171854	0.957293	-0.093983	-0.434427	P11438	P11438	Lysosome-associated membrane glycoprotein 1	Lamp1
Psme1	Proteasome activator complex subunit 1	0.954931	0.934605	15.6434	19.2622	20.2922	19.5508	13.7296	14.5327	14.6791	20.4663	19.3671	19.2567	15.2734	13.383	18.5788	16.8727	19.5492	15.241	15.9413	12.449	Completeproteome;Proteasome;Referenceproteome					5	5	5	25.3	25.3	25.3	28.673	0	13.601	87967000	28	0.18721	0.890624	-0.729842	-0.468004	0.0200282	0.991099	-0.0975706	-0.0579493	P97371	P97371	Proteasome activator complex subunit 1	Psme1
Dbi	Acyl-CoA-binding protein	0.968047	0.933997	14.7218	22.7705	23.8969	20.664	12.8358	16.4109	15.9175	22.4608	23.1193	19.3437	14.9588	14.9087	21.859	23.1193	21.6012	14.5975	14.0907	20.8786	Acetylation;Completeproteome;Directproteinsequencing;Endoplasmicreticulum;Golgiapparatus;Lipid-binding;Phosphoprotein;Referenceproteome;Transport					2	2	2	39.1	39.1	39.1	10	0	35.103	927160000	24	0.125521	0.926375	0.807732	0.328927	0.0141035	0.993922	-0.0985104	-0.0410717	P31786	P31786	Acyl-CoA-binding protein	Dbi
Efemp2	EGF-containing fibulin-like extracellular matrix protein 2	0.931886	0.933773	19.6336	21.881	17.554	17.5018	18.3743	16.6752	21.0788	17.1527	17.1073	20.8545	18.4111	16.4223	15.8481	19.6514	17.9553	20.0918	20.9573	15.0561	Calcium;Completeproteome;Disulfidebond;EGF-likedomain;Glycoprotein;Referenceproteome;Repeat;Secreted;Signal					1	1	1	6.5	6.5	6.5	49.425	0	47.28	139620000	31	0.103112	0.936465	-0.343288	-0.275346	0.0306372	0.991099	-0.0988566	-0.087649	Q9WVJ9	Q9WVJ9	EGF-containing fibulin-like extracellular matrix protein 2	Efemp2
Pfkl	ATP-dependent 6-phosphofructokinase, liver type	0.943746	0.93189	14.4385	16.1659	19.4583	14.5144	14.2481	15.5158	14.1721	21.1028	13.1566	14.3845	15.2787	15.6355	21.2405	16.6201	20.9615	13.3655	14.0227	12.9887	Acetylation;Allostericenzyme;ATP-binding;Completeproteome;Cytoplasm;Directproteinsequencing;Glycolysis;Glycoprotein;Kinase;Magnesium;Metal-binding;Nucleotide-binding;Phosphoprotein;Referenceproteome;Transferase					3	2	2	6	4.6	4.6	85.359	0.003268	5.0731	76372000	11	0.186785	0.890624	0.809701	0.467082	0.0251451	0.991099	-0.101768	-0.0723557	P12382	P12382	ATP-dependent 6-phosphofructokinase, liver type	Pfkl
Itih1	Inter-alpha-trypsin inhibitor heavy chain H1	0.203229	0.929293	27.3894	27.6174	27.7148	27.4904	27.6734	27.4245	27.3211	27.4293	27.6216	27.3541	27.3475	27.6017	27.5629	27.0832	27.3558	27.6432	27.5057	27.7533	Completeproteome;Glycoprotein;Phosphoprotein;Proteaseinhibitor;Proteoglycan;Referenceproteome;Secreted;Serineproteaseinhibitor;Signal					41	41	39	64.1	64.1	62.5	101.07	0	323.31	318680000000	5494	0.253383	0.83283	-0.0676368	-0.606064	0.692014	0.726965	-0.105795	-1.36154	Q61702	Q61702	Inter-alpha-trypsin inhibitor heavy chain H1	Itih1
Slamf1	Signaling lymphocytic activation molecule	0.930227	0.925906	15.3784	19.8022	16.465	18.0639	15.7286	14.9104	15.3882	18.5686	20.5359	15.6098	14.5651	15.0144	14.0756	14.7546	19.9799	12.9682	20.4464	15.9973	Alternativesplicing;Cellmembrane;Completeproteome;Disulfidebond;Glycoprotein;Immunoglobulindomain;Membrane;Phosphoprotein;Receptor;Referenceproteome;Repeat;Signal;Transmembrane;Transmembranehelix					2	2	2	15.2	15.2	15.2	38.094	0	9.5204	30141000	13	0.0878429	0.940182	-0.354399	-0.237747	0.0314111	0.991099	-0.111062	-0.0897902	Q9QUM4	Q9QUM4	Signaling lymphocytic activation molecule	Slamf1
Ache	Acetylcholinesterase	0.757469	0.924848	22.1184	22.1706	23.1356	22.8154	23.3325	23.953	22.4794	23.6584	22.5893	22.874	23.0322	22.2159	23.1714	22.0689	23.4378	23.5565	23.8933	23.0781	3D-structure;Alternativesplicing;Celljunction;Cellmembrane;Completeproteome;Disulfidebond;Glycoprotein;GPI-anchor;Hydrolase;Lipoprotein;Membrane;Neurotransmitterdegradation;Referenceproteome;Secreted;Serineesterase;Signal;Synapse					8	8	8	27.4	27.4	27.4	68.168	0	176.21	765210000	181	0.314994	0.788969	0.280071	0.726519	0.120635	0.9792	-0.112711	-0.317399	P21836	P21836	Acetylcholinesterase	Ache
Pcbd1	Pterin-4-alpha-carbinolamine dehydratase	0.925644	0.923328	16.2616	13.6299	18.6996	14.9639	19.9375	13.7565	15.6937	18.2866	16.8182	15.9672	14.314	15.4789	16.3687	20.0811	18.3019	14.1334	16.7286	14.9809	Acetylation;Activator;Completeproteome;Cytoplasm;Directproteinsequencing;Lyase;Nucleus;Referenceproteome;Tetrahydrobiopterinbiosynthesis;Transcription;Transcriptionregulation					2	2	2	30.8	30.8	30.8	11.985	0	26.302	27842000	10	0.156937	0.912467	0.557575	0.401178	0.0335558	0.991099	-0.115086	-0.0957065	P61458	P61458	Pterin-4-alpha-carbinolamine dehydratase	Pcbd1
Cpq	Carboxypeptidase Q	0.563068	0.921821	27.1011	26.9149	26.6296	26.9192	26.4711	27.1221	26.0793	27.143	26.8474	26.9302	26.4334	27.0201	26.2921	25.7408	26.3104	24.903	26.6148	26.2863	Alternativesplicing;Carboxypeptidase;Completeproteome;Endoplasmicreticulum;Glycoprotein;Golgiapparatus;Hydrolase;Lysosome;Metal-binding;Metalloprotease;Protease;Referenceproteome;Secreted;Signal;Zinc;Zymogen					13	13	13	48.1	48.1	48.1	51.813	0	323.31	12492000000	571	1.91316	0.084751	-0.835082	-3.05183	0.249439	0.921752	-0.117441	-0.598107	Q9WVJ3	Q9WVJ3	Carboxypeptidase Q	Cpq
Csf1r	Macrophage colony-stimulating factor 1 receptor	0.351521	0.921463	27.1103	27.1379	27.4129	27.2914	27.0168	27.5851	26.7974	27.2556	27.0089	27.3535	27.1605	27.2704	27.1194	27.1538	27.0853	26.5993	27.1826	27.2391	3D-structure;ATP-binding;Cellmembrane;Completeproteome;Disulfidebond;Glycoprotein;Immunity;Immunoglobulindomain;Inflammatoryresponse;Innateimmunity;Kinase;Membrane;Nucleotide-binding;Phosphoprotein;Proto-oncogene;Receptor;Referenceproteome;Repeat;Signal;Transferase;Transmembrane;Transmembranehelix;Tyrosine-proteinkinase;Ublconjugation					19	19	19	30.3	30.3	30.3	109.18	0	323.31	36287000000	1411	0.79633	0.45395	-0.195797	-1.51856	0.454049	0.812363	-0.118001	-0.977193	P09581	P09581	Macrophage colony-stimulating factor 1 receptor	Csf1r
Thnsl2	Threonine synthase-like 2	0.906382	0.919314	16.523	15.2777	19.4155	13.8657	15.7314	12.3877	15.6955	15.9544	14.7177	16.0287	15.1551	14.9214	15.3761	19.8471	15.3423	13.3357	15.1532	15.7878	Completeproteome;Lyase;Pyridoxalphosphate;Referenceproteome					7	7	7	26.3	26.3	26.3	54.187	0	65.132	65125000	15	0.07586	0.945939	0.273515	0.20757	0.0426887	0.991099	-0.12137	-0.120619	Q80W22	Q80W22	Threonine synthase-like 2	Thnsl2
Fbln1	Fibulin-1	0.634423	0.918928	23.6667	23.3416	22.787	22.7122	22.5888	23.1967	22.6129	23.0751	22.7335	22.3576	23.2178	23.5643	23.1973	22.3714	22.3646	22.9917	22.5836	23.3152	Alternativesplicing;Calcium;Completeproteome;Directproteinsequencing;Disulfidebond;EGF-likedomain;Extracellularmatrix;Glycoprotein;Referenceproteome;Repeat;Secreted;Signal					12	12	9	33	33	23	78.032	0	323.31	10155000000	707	0.473337	0.674849	-0.244865	-1.01013	0.197621	0.949596	-0.121976	-0.490414	Q08879	Q08879	Fibulin-1	Fbln1
Gltpd2	Glycolipid transfer protein domain-containing protein 2	0.937293	0.918392	13.6525	20.5591	16.0803	18.948	18.3587	15.1944	18.6968	17.9843	16.0908	13.5169	20.8542	14.9129	20.4137	20.8616	20.2199	21.0041	20.753	22.8204	Completeproteome;Referenceproteome					3	3	3	15.3	15.3	15.3	34.453	0	9.4067	232740000	26	2.20852	0.0538979	3.87996	3.45377	0.0281246	0.991099	-0.122819	-0.0806739	Q8K0R6	Q8K0R6	Glycolipid transfer protein domain-containing protein 2	Gltpd2
H2-D1	H-2 class I histocompatibility antigen, D-B alpha chain	0.554524	0.917366	22.9953	22.8239	23.391	23.8074	23.6816	23.8282	23.4569	22.9544	23.1817	23.6603	23.3867	23.1411	24.0123	23.6786	23.7693	23.3935	23.3002	22.5634	3D-structure;Completeproteome;Directproteinsequencing;Disulfidebond;Glycoprotein;Immunity;Membrane;MHCI;Phosphoprotein;Referenceproteome;Signal;Transmembrane;Transmembranehelix;Ublconjugation					8	4	1	37	18.8	8	40.836	0	64.161	2259900000	204	0.0412504	0.973884	0.0316359	0.116725	0.25608	0.920814	-0.124431	-0.611486	P01899;P01896;P01900;P01895;P14427	P01899	H-2 class I histocompatibility antigen, D-B alpha chain	H2-D1
Chst11	Carbohydrate sulfotransferase 11	0.953569	0.916373	15.3095	13.5206	14.2083	20.8967	20.4832	21.6447	20.7911	21.3984	13.284	16.1117	19.8762	13.8457	16.647	16.4398	16.1162	13.8905	15.2907	15.4689	Carbohydratemetabolism;Completeproteome;Glycoprotein;Golgiapparatus;Membrane;Referenceproteome;Signal-anchor;Transferase;Transmembrane;Transmembranehelix					1	1	1	7.4	7.4	7.4	41.632	0.004171	4.3329	12784000	8	0.649462	0.548864	-2.035	-1.29581	0.0206477	0.991099	-0.125994	-0.0597018	Q9JME2	Q9JME2	Carbohydrate sulfotransferase 11	Chst11
Atf6b	Cyclic AMP-dependent transcription factor ATF-6 beta;Processed cyclic AMP-dependent transcription factor ATF-6 beta	0.954704	0.915646	21.8731	22.17	15.3217	21.4397	23.2258	22.6008	24.6678	15.4374	23.2338	15.006	23.3265	24.1966	15.397	23.7401	21.8011	23.3001	22.7495	23.8979	Acetylation;Activator;Completeproteome;DNA-binding;Endoplasmicreticulum;Glycoprotein;Membrane;Nucleus;Referenceproteome;Signal-anchor;Transcription;Transcriptionregulation;Transmembrane;Transmembranehelix;Unfoldedproteinresponse					4	4	4	8.9	8.9	8.9	76.007	0	11.057	493450000	53	0.156365	0.912467	0.709098	0.39989	0.0201315	0.991099	-0.127139	-0.0582416	O35451	O35451	Cyclic AMP-dependent transcription factor ATF-6 beta;Processed cyclic AMP-dependent transcription factor ATF-6 beta	Atf6b
Cfb	Complement factor B;Complement factor B Ba fragment;Complement factor B Bb fragment	0.284854	0.915039	28.8911	29.1037	28.9206	29.2841	29.1107	29.2104	29.1335	28.5804	28.8085	28.9467	29.1149	29.168	29.3823	29.328	29.4551	29.7375	29.5156	29.9655	Cleavageonpairofbasicresidues;Complementalternatepathway;Completeproteome;Disulfidebond;Glycoprotein;Hydrolase;Immunity;Innateimmunity;Protease;Referenceproteome;Repeat;Secreted;Serineprotease;Signal;Sushi;Zymogen	+	72h C.albicans_PBS			41	41	40	59	59	59	85.004	0	323.31	698460000000	9448	2.63846	0.0257148	0.47723	4.05662	0.545378	0.765143	-0.128096	-1.12999	P04186	P04186	Complement factor B;Complement factor B Ba fragment;Complement factor B Bb fragment	Cfb
Fetub	Fetuin-B	0.412529	0.912073	33.494	33.2425	33.4638	33.5157	33.7374	33.6332	33.8233	32.8376	33.1547	33.441	33.5169	33.5166	33.1662	33.445	33.0027	33.4731	33.3671	33.2107	Completeproteome;Disulfidebond;Fertilization;Glycoprotein;Metalloenzymeinhibitor;Metalloproteaseinhibitor;Phosphoprotein;Proteaseinhibitor;Referenceproteome;Repeat;Secreted;Signal					22	22	22	76.3	76.3	76.3	42.712	0	323.31	1410800000000	4482	1.38398	0.193889	-0.236965	-2.34047	0.384546	0.845631	-0.132778	-0.855072	Q9QXC1	Q9QXC1	Fetuin-B	Fetub
Ptprg	Receptor-type tyrosine-protein phosphatase gamma	0.432337	0.907219	23.807	24.5878	23.8953	24.357	24.2448	24.6024	24.4201	23.9043	24.1854	24.1729	23.7266	24.2422	23.976	23.3389	23.4273	23.3052	23.7213	23.6009	3D-structure;Completeproteome;Disulfidebond;Glycoprotein;Hydrolase;Membrane;Phosphoprotein;Proteinphosphatase;Referenceproteome;Repeat;Signal;Transmembrane;Transmembranehelix	+	72h C.albicans_PBS			12	12	12	13.5	13.5	13.5	161.24	0	167.16	2318200000	472	2.57099	0.0279656	-0.68745	-3.96023	0.364178	0.848731	-0.140477	-0.818146	Q05909	Q05909	Receptor-type tyrosine-protein phosphatase gamma	Ptprg
F12	Coagulation factor XII;Coagulation factor XIIa heavy chain;Coagulation factor XIIa light chain	0.366955	0.90685	30.0605	30.0605	29.9813	29.7652	30.0484	30.2543	30.2062	29.5647	29.5322	29.6886	30.258	30.0741	29.3798	29.9851	29.2629	29.7606	29.9007	29.7937	Bloodcoagulation;Completeproteome;Disulfidebond;EGF-likedomain;Fibrinolysis;Glycoprotein;Hemostasis;Hydrolase;Kringle;Protease;Referenceproteome;Repeat;Secreted;Serineprotease;Signal;Zymogen					20	20	20	41.7	41.7	41.7	65.701	0	323.31	160060000000	2559	1.55369	0.151106	-0.347901	-2.56885	0.435387	0.819987	-0.141064	-0.944951	Q80YC5	Q80YC5	Coagulation factor XII;Coagulation factor XIIa heavy chain;Coagulation factor XIIa light chain	F12
Gpld1	Phosphatidylinositol-glycan-specific phospholipase D	0.329332	0.906652	31.3661	31.1408	31.0889	31.239	31.6118	31.5369	30.9478	30.9755	30.9963	31.3958	31.232	31.5878	30.9949	31.0621	30.8436	30.3335	31.2916	31.063	Completeproteome;Glycoprotein;HDL;Hydrolase;Referenceproteome;Repeat;Secreted;Signal					32	32	32	58.3	58.3	58.3	93.254	0	323.31	378460000000	4690	1.50908	0.15814	-0.399108	-2.50895	0.482366	0.786399	-0.14138	-1.02542	O70362	O70362	Phosphatidylinositol-glycan-specific phospholipase D	Gpld1
Tuba4a	Tubulin alpha-4A chain	0.935026	0.906613	20.1705	18.68	22.1947	20.4924	13.8117	13.21	16.3749	20.3036	19.372	15.883	16.8541	18.9229	20.2602	16.1512	16.9958	13.7756	13.9871	14.7999	Acetylation;Completeproteome;Cytoplasm;Cytoskeleton;Directproteinsequencing;GTP-binding;Microtubule;Nitration;Nucleotide-binding;Phosphoprotein;Referenceproteome					11	2	2	42.4	7.8	7.8	49.924	0	6.3559	156900000	35	0.56072	0.618103	-2.09825	-1.15494	0.0291763	0.991099	-0.141441	-0.0835978	P68368	P68368	Tubulin alpha-4A chain	Tuba4a
Alcam	CD166 antigen	0.607307	0.90245	22.2296	22.6758	22.1167	22.1154	21.8011	21.6136	20.9021	22.5677	21.8899	22.3688	21.9262	22.0089	22.7164	14.5981	14.0279	14.0971	13.591	13.9885	Celladhesion;Completeproteome;Disulfidebond;Glycoprotein;Immunoglobulindomain;Membrane;Referenceproteome;Repeat;Signal;Transmembrane;Transmembranehelix	+	72h C.albicans_PBS			4	4	4	14.4	14.4	14.4	65.091	0	13.588	254300000	73	2.95817	0.0143606	-6.58885	-4.52424	0.216592	0.939509	-0.148081	-0.530555	Q61490	Q61490	CD166 antigen	Alcam
Ctsb	Cathepsin B;Cathepsin B light chain;Cathepsin B heavy chain	0.250794	0.902015	25.2471	25.1862	24.8911	24.9019	25.0937	25.0657	24.5234	25.0054	24.831	24.7609	25.1548	25.2174	25.3528	25.905	25.2208	25.6109	25.568	25.0485	Acetylation;Completeproteome;Disulfidebond;Glycoprotein;Hydrolase;Lysosome;Protease;Referenceproteome;Secreted;Signal;Thiolprotease;Zymogen					12	12	12	64.9	64.9	64.9	37.279	0	323.31	12638000000	832	1.72018	0.116947	0.386736	2.79223	0.600682	0.753067	-0.148777	-1.21907	P10605	P10605	Cathepsin B;Cathepsin B light chain;Cathepsin B heavy chain	Ctsb
Man1a1	Mannosyl-oligosaccharide 1,2-alpha-mannosidase IA	0.546703	0.901603	22.1862	22.6545	21.8169	21.9176	22.1174	22.3794	22.4687	21.5499	21.3375	21.9345	22.4371	22.4477	22.5224	22.0214	21.9328	22.0252	21.8699	22.2627	3D-structure;Calcium;Completeproteome;Directproteinsequencing;Disulfidebond;Glycoprotein;Glycosidase;Golgiapparatus;Hydrolase;Membrane;Metal-binding;Referenceproteome;Signal-anchor;Transmembrane;Transmembranehelix					16	16	16	46	46	46	73.275	0	323.31	4378400000	601	0.18172	0.894283	-0.0729183	-0.456073	0.262248	0.916679	-0.149435	-0.623833	P45700	P45700	Mannosyl-oligosaccharide 1,2-alpha-mannosidase IA	Man1a1
Ltbp1	Latent-transforming growth factor beta-binding protein 1	0.188828	0.900734	24.5476	24.8475	24.536	24.6387	24.7256	24.7343	24.3873	24.2575	24.6255	24.3949	24.5439	24.9158	25.4156	24.4067	24.6673	23.5429	24.2851	24.8203	Alternativesplicing;Completeproteome;Disulfidebond;EGF-likedomain;Glycoprotein;Growthfactorbinding;Hydroxylation;Phosphoprotein;Referenceproteome;Repeat;Secreted;Signal					9	9	9	11.2	11.2	11.2	186.72	0	101.05	2289500000	295	0.237782	0.847925	-0.148657	-0.574404	0.723935	0.709083	-0.150827	-1.41017	Q8CG19	Q8CG19	Latent-transforming growth factor beta-binding protein 1	Ltbp1
Vcan	Versican core protein	0.909656	0.899082	19.6638	15.5277	20.0346	20.215	19.8512	20.3233	16.6314	21.4035	20.2607	20.6422	20.7923	14.9647	13.604	13.6334	19.6012	19.9668	12.3055	21.1513	Alternativesplicing;Calcium;Completeproteome;Directproteinsequencing;Disulfidebond;EGF-likedomain;Extracellularmatrix;Glycoprotein;Hyaluronicacid;Immunoglobulindomain;Lectin;Proteoglycan;Referenceproteome;Repeat;Secreted;Signal;Sushi					4	4	4	2.2	2.2	2.2	366.78	0.0032573	5.0399	63118000	28	0.745959	0.481119	-2.55892	-1.44341	0.0411227	0.991099	-0.153475	-0.116379	Q62059	Q62059	Versican core protein	Vcan
Nrcam	Neuronal cell adhesion molecule	0.900141	0.895256	20.9296	21.0766	20.0791	16.1034	15.9458	21.0282	19.1866	20.2665	20.1217	19.5355	19.54	15.5546	15.6298	14.9174	18.6441	15.1316	19.917	16.7913	Alternativesplicing;Celladhesion;Cellmembrane;Completeproteome;Directproteinsequencing;Disulfidebond;Glycoprotein;Immunoglobulindomain;Membrane;Phosphoprotein;Referenceproteome;Repeat;Signal;Transmembrane;Transmembranehelix					3	3	3	4.7	4.7	4.7	138.52	0.0011186	5.6968	29461000	21	0.988127	0.34743	-2.35528	-1.79569	0.0456894	0.991099	-0.159628	-0.128707	Q810U4	Q810U4	Neuronal cell adhesion molecule	Nrcam
Amy2	Pancreatic alpha-amylase	0.854122	0.89466	19.3188	19.7007	21.6553	20.6176	18.4	19.3633	19.8775	21.5163	20.8242	20.4652	18.7287	16.6801	19.2948	20.0938	16.1579	14.9644	14.0506	19.6349	Calcium;Carbohydratemetabolism;Chloride;Completeproteome;Directproteinsequencing;Disulfidebond;Glycosidase;Hydrolase;Metal-binding;Polymorphism;Pyrrolidonecarboxylicacid;Referenceproteome;Secreted;Signal					9	6	6	29.7	21.5	21.5	57.318	0	94.763	292800000	58	1.22015	0.252655	-2.47654	-2.1179	0.0684803	0.986355	-0.160589	-0.188675	P00688	P00688	Pancreatic alpha-amylase	Amy2
Ptges3	Prostaglandin E synthase 3	0.900087	0.889823	13.3791	16.0857	19.4378	19.6159	14.7493	15.2158	14.7013	20.0239	16.13	15.3498	15.3495	15.9187	16.7048	16.9079	19.3111	14.7462	15.4524	13.3035	Acetylation;Completeproteome;Cytoplasm;Directproteinsequencing;Fattyacidbiosynthesis;Fattyacidmetabolism;Isomerase;Lipidbiosynthesis;Lipidmetabolism;Phosphoprotein;Prostaglandinbiosynthesis;Prostaglandinmetabolism;Referenceproteome					2	2	2	15.6	15.6	15.6	18.721	0.004215	4.5154	40566000	9	0.0947475	0.940182	-0.34294	-0.254863	0.0457156	0.991099	-0.16841	-0.128777	Q9R0Q7	Q9R0Q7	Prostaglandin E synthase 3	Ptges3
Kap	Kidney androgen-regulated protein	0.804336	0.889365	13.7218	17.0038	15.2629	15.332	16.3766	16.6767	17.694	14.8065	14.7426	15.3478	15.2858	15.4822	16.9327	17.5214	14.7717	14.485	16.246	16.1328	Completeproteome;Referenceproteome;Secreted;Signal					1	1	1	17.4	17.4	17.4	13.263	0.0068027	3.2264	17495000	9	0.162037	0.911891	0.285985	0.412618	0.0945624	0.986355	-0.169153	-0.254407	P61110	P61110	Kidney androgen-regulated protein	Kap
Gstz1	Maleylacetoacetate isomerase	0.911696	0.887402	17.3175	19.1182	21.5909	20.2602	14.2509	14.6427	16.584	20.8361	19.1707	15.2888	15.6767	18.59	19.0955	22.4585	20.3217	16.1584	16.9268	15.2751	3D-structure;Acetylation;Completeproteome;Cytoplasm;Isomerase;Multifunctionalenzyme;Phenylalaninecatabolism;Phosphoprotein;Referenceproteome;Transferase;Tyrosinecatabolism					8	8	8	58.8	58.8	58.8	24.275	0	186.14	526060000	111	0.116267	0.927643	0.509251	0.30702	0.0401499	0.991099	-0.17234	-0.113738	Q9WVL0	Q9WVL0	Maleylacetoacetate isomerase	Gstz1
Fap	Prolyl endopeptidase FAP;Antiplasmin-cleaving enzyme FAP, soluble form	0.311391	0.88471	25.854	26.2112	25.744	25.5173	25.4198	26.1976	25.2819	25.7581	25.7654	25.5683	25.5539	25.9559	25.3011	24.899	25.1099	23.9431	24.8956	25.0956	Alternativesplicing;Angiogenesis;Apoptosis;Celladhesion;Celljunction;Cellmembrane;Cellprojection;Cleavageonpairofbasicresidues;Completeproteome;Disulfidebond;Glycoprotein;Hydrolase;Membrane;Protease;Referenceproteome;Secreted;Serineprotease;Signal-anchor;Transmembrane;Transmembranehelix	+	72h C.albicans_PBS			22	22	22	45.3	45.3	45.3	87.944	0	323.31	6834300000	725	2.58482	0.0274975	-0.949948	-3.97994	0.506694	0.781625	-0.176723	-1.06622	P97321	P97321	Prolyl endopeptidase FAP;Antiplasmin-cleaving enzyme FAP, soluble form	Fap
Cyp2d26	Cytochrome P450 2D26	0.894248	0.884694	16.9845	15.2796	21.4936	13.9207	13.8762	14.0369	15.5418	16.5414	16.5512	13.7533	15.5348	16.6086	14.9052	19.7939	17.865	16.878	12.8757	13.1081	Completeproteome;Endoplasmicreticulum;Heme;Iron;Membrane;Metal-binding;Microsome;Monooxygenase;Oxidoreductase;Referenceproteome					8	8	8	19.2	19.2	19.2	56.975	0	66.746	127890000	23	0.00567589	0.991975	-0.0276257	-0.0166854	0.0485418	0.991099	-0.17675	-0.136353	Q8CIM7	Q8CIM7	Cytochrome P450 2D26	Cyp2d26
Csad	Cysteine sulfinic acid decarboxylase	0.884979	0.884389	14.2732	17.4326	20.539	16.5075	16.8136	14.9897	15.2531	19.252	18.0902	16.7938	13.8723	16.2307	16.8585	22.0439	16.3709	15.4097	13.6205	15.5204	Completeproteome;Decarboxylase;Lyase;Pyridoxalphosphate;Referenceproteome					7	7	7	30.2	30.2	30.2	55.144	0	51.055	138510000	36	0.0288305	0.980628	-0.121942	-0.0826371	0.0530669	0.991099	-0.177246	-0.148397	Q9DBE0	Q9DBE0	Cysteine sulfinic acid decarboxylase	Csad
Mfap4	Microfibril-associated glycoprotein 4	0.598622	0.881645	26.406	26.7323	27.1497	26.2308	26.3813	26.9625	25.6399	26.7291	26.988	26.5588	25.5183	27.3381	26.1216	26.119	26.0428	24.8055	24.8646	26.6288	Alternativesplicing;Calcium;Celladhesion;Completeproteome;Extracellularmatrix;Glycoprotein;Referenceproteome;Secreted;Signal					4	4	4	23.7	23.7	23.7	28.937	0	192.76	5076700000	227	1.56808	0.149351	-0.88004	-2.58817	0.222848	0.938049	-0.18173	-0.543606	Q9D1H9	Q9D1H9	Microfibril-associated glycoprotein 4	Mfap4
Mrc1	Macrophage mannose receptor 1	0.384895	0.879578	23.498	23.5008	24.1009	23.9642	23.8449	24.2782	24.3282	23.956	23.5409	23.4586	23.3084	23.4843	23.5814	23.8528	23.0747	21.9782	23.1756	23.1343	3D-structure;Calcium;Cellmembrane;Completeproteome;Disulfidebond;Endocytosis;Endosome;Glycoprotein;Lectin;Membrane;Receptor;Referenceproteome;Repeat;Signal;Transmembrane;Transmembranehelix					13	13	13	15.9	15.9	15.9	164.98	0	38.968	997970000	129	1.50523	0.15814	-0.73167	-2.50378	0.414658	0.833355	-0.185116	-0.908681	Q61830	Q61830	Macrophage mannose receptor 1	Mrc1
Reln	Reelin	0.598338	0.878978	23.4671	22.2926	22.2097	21.8274	21.2004	22.8593	21.774	21.8413	22.0421	22.2775	22.3406	22.4644	22.4218	20.8219	21.5085	19.8681	21.7625	20.9044	3D-structure;Alternativesplicing;Calcium;Celladhesion;Completeproteome;Developmentalprotein;Disulfidebond;EGF-likedomain;Extracellularmatrix;Glycoprotein;Hydrolase;Metal-binding;Protease;Referenceproteome;Repeat;Secreted;Serineprotease;Signal;Zinc					10	10	10	6	6	6	387.49	0	43.335	376840000	170	1.32677	0.20826	-1.09491	-2.26306	0.223053	0.938049	-0.1861	-0.544033	Q60841	Q60841	Reelin	Reln
Cpb2	Carboxypeptidase B2	0.489384	0.877443	28.6389	29.2645	28.7007	28.6486	28.0503	28.5298	28.6703	28.1757	27.9968	27.9627	29.3058	28.5895	29.1718	29.9244	29.8239	30.4598	30.1256	29.1704	Bloodcoagulation;Carboxypeptidase;Completeproteome;Disulfidebond;Fibrinolysis;Glycoprotein;Hemostasis;Hydrolase;Metal-binding;Metalloprotease;Protease;Referenceproteome;Secreted;Signal;Zinc;Zymogen	+	72h C.albicans_PBS			17	17	17	63.3	63.3	63.3	48.87	0	323.31	211200000000	3686	2.8141	0.01829	1.14053	4.31117	0.31035	0.87923	-0.188623	-0.717674	Q9JHH6;CON__Q2KIG3	Q9JHH6	Carboxypeptidase B2	Cpb2
Iglc3	Ig lambda-3 chain C region	0.882181	0.877234	16.0497	19.7558	19.9309	17.9319	17.7791	18.4322	19.1866	20.2358	21.0169	18.0838	13.7032	16.5195	20.2299	14.9162	20.6272	21.7088	14.2604	20.9484	Completeproteome;Directproteinsequencing;Disulfidebond;ImmunoglobulinCregion;Immunoglobulindomain;Referenceproteome					2	1	1	33.7	14.4	14.4	11.371	0.010148	2.6578	289500000	66	0.121631	0.926375	0.468548	0.319756	0.0544424	0.991099	-0.188966	-0.152038	P01845	P01845	Ig lambda-3 chain C region	Iglc3
Hal	Histidine ammonia-lyase	0.917094	0.872704	17.2364	20.9565	23.9291	18.2447	14.7036	16.9657	14.8447	21.4004	19.5018	14.3807	21.1113	19.6186	20.6742	21.8248	21.159	14.5052	15.6931	15.5542	Completeproteome;Diseasemutation;Histidinemetabolism;Lyase;Phosphoprotein;Referenceproteome					13	13	13	35.9	35.9	35.9	72.257	0	323.31	875120000	123	0.0846987	0.940182	-0.437601	-0.229888	0.0375863	0.991099	-0.196436	-0.106756	P35492	P35492	Histidine ammonia-lyase	Hal
Cfp	Properdin	0.420954	0.872491	27.7902	27.8547	28.0003	27.1508	27.7104	28.714	27.4972	27.5912	27.5511	27.4428	27.7805	28.1769	28.0497	27.4629	27.9196	27.1942	27.9881	28.0574	Complementalternatepathway;Completeproteome;Disulfidebond;Glycoprotein;Immunity;Innateimmunity;Referenceproteome;Repeat;Secreted;Signal					6	6	6	12.9	12.9	12.9	50.327	0	252.33	73370000000	1075	0.138828	0.92302	-0.0914017	-0.359917	0.375766	0.846818	-0.196788	-0.839222	P11680	P11680	Properdin	Cfp
Kng1	Kininogen-1;Kininogen-1 heavy chain;Bradykinin;Kininogen-1 light chain	0.234104	0.871444	34.3523	34.3145	34.3524	34.9512	34.9652	34.8969	34.6178	34.2902	34.1252	34.5859	34.4312	34.5911	34.4782	34.2997	34.5018	34.4305	34.4366	34.4315	Alternativesplicing;Bloodcoagulation;Completeproteome;Directproteinsequencing;Disulfidebond;Glycoprotein;Hemostasis;Inflammatoryresponse;Phosphoprotein;Proteaseinhibitor;Referenceproteome;Repeat;Secreted;Signal;Thiolproteaseinhibitor;Vasoactive;Vasodilator					34	34	33	48.1	48.1	46.7	73.101	0	323.31	6570700000000	16637	0.799986	0.452984	-0.209042	-1.52398	0.63059	0.753067	-0.19852	-1.26631	O08677	O08677	Kininogen-1;Kininogen-1 heavy chain;Bradykinin;Kininogen-1 light chain	Kng1
Dkk3	Dickkopf-related protein 3	0.504913	0.870537	21.8662	22.1572	22.1651	21.8913	21.9652	22.2829	21.7415	22.8842	21.5667	21.5459	20.966	22.4235	22.2269	20.8638	21.231	21.3499	21.4437	21.4712	Coiledcoil;Completeproteome;Developmentalprotein;Disulfidebond;Glycoprotein;Referenceproteome;Secreted;Signal;Wntsignalingpathway					3	3	3	22.9	22.9	22.9	38.387	0	13.11	361900000	101	2.01299	0.0745174	-0.623567	-3.18688	0.296783	0.888263	-0.200022	-0.691624	Q9QUN9	Q9QUN9	Dickkopf-related protein 3	Dkk3
Azgp1	Zinc-alpha-2-glycoprotein	0.242909	0.868865	28.4993	28.5732	27.7725	28.4446	28.3784	28.6605	28.3358	28.1814	27.7249	28.4219	28.2711	28.1765	27.9638	28.623	28.3263	28.3537	28.3625	28.4154	Completeproteome;Disulfidebond;Glycoprotein;Pyrrolidonecarboxylicacid;Referenceproteome;Secreted;Signal					12	12	12	55	55	55	35.332	0	323.31	131570000000	2078	0.114602	0.927823	-0.0473111	-0.303045	0.614556	0.753067	-0.202796	-1.24106	Q64726	Q64726	Zinc-alpha-2-glycoprotein	Azgp1
Itgb3	Integrin beta-3	0.668754	0.868275	24.6534	24.3209	23.8574	25.4848	23.9625	24.0896	22.4469	24.7254	24.4192	24.5302	25.1761	23.848	23.5609	19.239	24.1869	22.9894	24.0878	22.4807	Celladhesion;Celljunction;Cellmembrane;Cellprojection;Completeproteome;Disulfidebond;Glycoprotein;Integrin;Membrane;Phosphoprotein;Receptor;Referenceproteome;Repeat;Signal;Transmembrane;Transmembranehelix					9	9	9	22.4	22.4	22.4	86.738	0	131.82	1686500000	254	1.18402	0.260765	-1.6373	-2.06839	0.174734	0.957293	-0.203775	-0.440772	O54890	O54890	Integrin beta-3	Itgb3
Cilp	Cartilage intermediate layer protein 1;Cartilage intermediate layer protein 1 C1;Cartilage intermediate layer protein 1 C2	0.903841	0.863277	15.4023	15.3472	19.984	14.7643	19.1615	19.6979	12.2589	20.0893	20.0288	15.007	20.2247	15.476	15.9341	16.3071	14.5422	15.2338	19.3746	14.7697	Cleavageonpairofbasicresidues;Completeproteome;Disulfidebond;Extracellularmatrix;Glycoprotein;Immunoglobulindomain;Referenceproteome;Secreted;Signal					3	3	3	4.6	4.6	4.6	132.33	0.0032751	5.1921	23709000	19	0.529555	0.630315	-1.36594	-1.10406	0.0439078	0.991099	-0.212105	-0.12391	Q66K08	Q66K08	Cartilage intermediate layer protein 1;Cartilage intermediate layer protein 1 C1;Cartilage intermediate layer protein 1 C2	Cilp
Lipc	Hepatic triacylglycerol lipase	0.577244	0.862369	23.265	24.6447	24.7016	23.9944	23.5631	24.5564	22.5457	24.2965	24.0781	24.2199	24.0755	24.2277	23.4763	23.1411	22.7354	21.8189	23.7585	22.9914	Completeproteome;Glycoprotein;HDL;Heparin-binding;Hydrolase;Lipiddegradation;Lipidmetabolism;Referenceproteome;Secreted;Signal					9	9	9	25.3	25.3	25.3	57.388	0	323.31	2156800000	198	1.91171	0.084751	-1.13394	-3.04988	0.23864	0.925942	-0.213623	-0.576158	P27656	P27656	Hepatic triacylglycerol lipase	Lipc
C2	Complement C2;Complement C2b fragment;Complement C2a fragment	0.222612	0.859006	25.9359	26.5035	25.997	26.0705	26.0996	25.5432	26.259	25.9164	25.6876	25.4466	25.6881	25.8365	26.4582	26.8341	26.4614	27.1149	26.4704	26.8409	Alternativesplicing;Complementpathway;Completeproteome;Disulfidebond;Glycoprotein;Hydrolase;Immunity;Innateimmunity;Metal-binding;Protease;Referenceproteome;Repeat;Secreted;Serineprotease;Signal;Sushi	+	72h C.albicans_PBS			26	26	26	52.6	52.6	52.6	84.741	0	323.31	34451000000	2074	2.58334	0.0274975	0.671683	3.97782	0.652451	0.753067	-0.21926	-1.30047	P21180	P21180	Complement C2;Complement C2b fragment;Complement C2a fragment	C2
Cela1	Chymotrypsin-like elastase family member 1	0.341546	0.855184	23.1422	23.1933	23.4002	22.7101	22.6234	22.2812	22.5934	22.3371	22.209	23.0392	22.7311	23.0864	21.7015	21.9399	21.565	21.5263	21.7838	21.853	Calcium;Completeproteome;Disulfidebond;Glycoprotein;Hydrolase;Metal-binding;Protease;Referenceproteome;Secreted;Serineprotease;Signal;Zymogen	+	72h C.albicans_PBS			6	6	6	46.2	46.2	46.2	28.9	0	215.71	1195100000	131	4.05307	0.00250558	-1.16347	-6.30511	0.466551	0.799522	-0.225692	-0.998584	Q91X79	Q91X79	Chymotrypsin-like elastase family member 1	Cela1
Ccbl2	Kynurenine--oxoglutarate transaminase 3	0.859218	0.852435	14.7719	17.5457	20.4708	13.7081	13.8142	15.6725	13.8818	18.9331	15.2912	15.5628	15.4799	15.4524	13.7082	19.0655	19.2974	15.6118	14.3821	15.9429	3D-structure;Acetylation;Alternativesplicing;Aminotransferase;Completeproteome;Lyase;Pyridoxalphosphate;Referenceproteome;Transferase					3	3	3	11	11	11	51.126	0	26.753	86634000	17	0.0869067	0.940182	0.337456	0.235411	0.0658968	0.986355	-0.230339	-0.182002	Q71RI9	Q71RI9	Kynurenine--oxoglutarate transaminase 3	Ccbl2
Glo1	Lactoylglutathione lyase	0.86662	0.849811	17.7439	19.7402	22.2055	20.2298	15.3365	17.2612	16.6643	21.79	20.2693	19.2414	16.1307	17.0126	20.2123	22.1276	20.5429	15.4325	14.9901	14.3896	3D-structure;Acetylation;Completeproteome;Disulfidebond;Glutathionylation;Lyase;Metal-binding;Phosphoprotein;Referenceproteome;Zinc					5	5	5	39.1	39.1	39.1	20.809	0	42.013	466710000	114	0.188948	0.890624	-0.803661	-0.471764	0.0621711	0.989759	-0.234786	-0.172324	Q9CPU0	Q9CPU0	Lactoylglutathione lyase	Glo1
Pls3	Plastin-3	0.821998	0.849239	18.2038	15.3351	19.4047	18.4348	14.6981	16.3062	15.0888	18.8361	17.5308	17.6765	14.5928	17.2431	18.9598	19.595	19.5329	15.8024	14.5962	13.5597	Acetylation;Actin-binding;Calcium;Completeproteome;Cytoplasm;Directproteinsequencing;Isopeptidebond;Metal-binding;Phosphoprotein;Referenceproteome;Repeat;Ublconjugation					10	7	6	21.9	17	15.1	70.741	0	11.879	48169000	25	0.0143836	0.985983	-0.0561059	-0.0418746	0.0851295	0.986355	-0.235757	-0.230967	Q99K51	Q99K51	Plastin-3	Pls3
Serpinc1	Antithrombin-III	0.0351741	0.847444	31.3275	31.0967	31.5253	31.5523	31.357	31.4266	31.2638	31.2858	30.9968	31.3455	30.9494	31.0115	30.8117	30.7886	30.7415	30.6037	30.9278	30.9517	Bloodcoagulation;Completeproteome;Disulfidebond;Glycoprotein;Hemostasis;Heparin-binding;Phosphoprotein;Proteaseinhibitor;Referenceproteome;Secreted;Serineproteaseinhibitor;Signal	+	72h C.albicans_PBS			43	43	37	75.3	75.3	65.8	52.003	0	323.31	999900000000	16721	4.3063	0.00213111	-0.57675	-6.76663	1.45378	0.307508	-0.238811	-2.43457	P32261	P32261	Antithrombin-III	Serpinc1
Lifr	Leukemia inhibitory factor receptor	0.24024	0.84676	31.497	32.0954	31.205	31.1087	31.4705	31.9192	31.0497	31.18	31.0992	31.3813	31.3739	31.7717	30.8133	31.0297	31.0641	30.6569	30.9375	31.255	3D-structure;Alternativesplicing;Cellmembrane;Completeproteome;Disulfidebond;Glycoprotein;Membrane;Phosphoprotein;Receptor;Referenceproteome;Repeat;Secreted;Signal;Transmembrane;Transmembranehelix					41	41	41	47.3	47.3	47.3	122.57	0	323.31	560430000000	6325	2.07773	0.066449	-0.589868	-3.27487	0.619355	0.753067	-0.239975	-1.24863	P42703	P42703	Leukemia inhibitory factor receptor	Lifr
Gp5	Platelet glycoprotein V	0.113623	0.843475	28.3364	28.3461	28.6173	28.9221	28.9208	28.6974	28.5576	28.0511	28.2909	28.6996	28.4632	28.3042	27.9949	28.3912	27.8096	27.9624	28.2667	27.7645	Bloodcoagulation;Celladhesion;Completeproteome;Glycoprotein;Hemostasis;Leucine-richrepeat;Membrane;Referenceproteome;Repeat;Signal;Transmembrane;Transmembranehelix	+	72h C.albicans_PBS			13	13	13	42.3	42.3	42.3	63.467	0	323.31	57779000000	1391	2.68732	0.0235602	-0.608459	-4.12689	0.944533	0.561907	-0.245583	-1.73376	O08742	O08742	Platelet glycoprotein V	Gp5
Comp	Cartilage oligomeric matrix protein	0.9098	0.838596	14.9063	24.5782	23.5647	24.0714	24.8364	22.0399	14.3599	23.5076	23.6336	22.9786	23.9231	24.0704	23.7354	22.7613	22.613	13.9212	13.6536	15.5872	3D-structure;Apoptosis;Calcium;Celladhesion;Completeproteome;Disulfidebond;EGF-likedomain;Extracellularmatrix;Glycoprotein;Heparin-binding;Referenceproteome;Repeat;Secreted;Signal					7	6	6	21.6	19.9	19.9	82.341	0	8.1123	479380000	35	0.752496	0.477946	-3.62086	-1.45323	0.0410541	0.991099	-0.253952	-0.116193	Q9R0G6;CON__ENSEMBL:ENSBTAP00000006074	Q9R0G6	Cartilage oligomeric matrix protein	Comp
Masp2	Mannan-binding lectin serine protease 2;Mannan-binding lectin serine protease 2 A chain;Mannan-binding lectin serine protease 2 B chain	0.0697635	0.837724	28.7808	28.5828	28.0556	28.1664	28.2251	28.5315	28.1565	28.1873	28.0419	27.9348	28.2428	28.2463	28.5346	28.5665	28.3383	28.2753	28.6257	28.3393	Alternativesplicing;Autocatalyticcleavage;Calcium;Complementpathway;Completeproteome;Disulfidebond;EGF-likedomain;Glycoprotein;Hydrolase;Hydroxylation;Immunity;Innateimmunity;Metal-binding;Protease;Referenceproteome;Repeat;Secreted;Serineprotease;Signal;Sushi					26	26	26	66.7	66.7	66.7	75.516	0	323.31	78738000000	2283	0.171321	0.902168	0.0562534	0.433249	1.15637	0.438444	-0.255453	-2.03035	Q91WP0	Q91WP0	Mannan-binding lectin serine protease 2;Mannan-binding lectin serine protease 2 A chain;Mannan-binding lectin serine protease 2 B chain	Masp2
Ppp2r1a	Serine/threonine-protein phosphatase 2A 65 kDa regulatory subunit A alpha isoform	0.88154	0.835354	12.755	19.6638	20.5023	19.7157	15.075	15.2532	15.447	20.5542	18.844	17.2802	16.3027	12.9797	15.4772	16.7179	19.2516	16.8938	16.9128	14.4783	3D-structure;Acetylation;Centromere;Chromosome;Chromosomepartition;Completeproteome;Cytoplasm;Referenceproteome;Repeat					4	4	4	12.6	12.6	12.6	65.322	0	6.126	69326000	13	0.142328	0.920743	-0.538915	-0.367973	0.0547578	0.991099	-0.25954	-0.152871	Q76MZ3;Q7TNP2	Q76MZ3	Serine/threonine-protein phosphatase 2A 65 kDa regulatory subunit A alpha isoform	Ppp2r1a
Habp2	Hyaluronan-binding protein 2;Hyaluronan-binding protein 2 50 kDa heavy chain;Hyaluronan-binding protein 2 50 kDa heavy chain alternate form;Hyaluronan-binding protein 2 27 kDa light chain;Hyaluronan-binding protein 2 27 kDa light chain alternate form	0.331589	0.834281	23.0679	23.474	22.956	22.7919	22.8095	23.1027	22.9731	21.8551	22.4079	22.8876	22.9714	23.5384	22.8895	23.6191	22.6229	23.6046	23.0048	23.5101	Alternativesplicing;Cleavageonpairofbasicresidues;Completeproteome;Directproteinsequencing;Disulfidebond;EGF-likedomain;Hydrolase;Kringle;Protease;Referenceproteome;Repeat;Secreted;Serineprotease;Signal					7	7	7	21.9	21.9	21.9	62.356	0	186.57	5873100000	407	0.391873	0.738094	0.174876	0.868222	0.4794	0.789705	-0.261394	-1.0204	Q8K0D2	Q8K0D2	Hyaluronan-binding protein 2;Hyaluronan-binding protein 2 50 kDa heavy chain;Hyaluronan-binding protein 2 50 kDa heavy chain alternate form;Hyaluronan-binding protein 2 27 kDa light chain;Hyaluronan-binding protein 2 27 kDa light chain alternate form	Habp2
Qdpr	Dihydropteridine reductase	0.887594	0.834176	16.0044	19.6449	22.0047	19.4686	14.2364	16.5204	14.1384	21.3922	20.0526	13.1362	17.9822	19.6083	20.8734	21.7512	21.3365	21.6912	15.8281	18.7425	Completeproteome;Directproteinsequencing;NADP;Oxidoreductase;Referenceproteome;Tetrahydrobiopterinbiosynthesis					4	4	4	36.1	36.1	36.1	25.57	0	59.478	351390000	60	0.690743	0.520569	2.05726	1.35959	0.0517856	0.991099	-0.261576	-0.144997	Q8BVI4	Q8BVI4	Dihydropteridine reductase	Qdpr
Pc	Pyruvate carboxylase, mitochondrial	0.859927	0.832953	18.8764	16.2695	19.3292	16.8045	14.1005	14.9297	12.232	18.9536	15.7796	18.0482	19.5491	14.1652	18.7954	15.5284	19.2814	15.5957	15.3153	12.7825	Acetylation;ATP-binding;Biotin;Completeproteome;Gluconeogenesis;Ligase;Lipidbiosynthesis;Lipidmetabolism;Manganese;Metal-binding;Mitochondrion;Multifunctionalenzyme;Nucleotide-binding;Phosphoprotein;Pyruvate;Referenceproteome;Transitpeptide					3	3	3	4.2	4.2	4.2	129.68	0.0041537	4.2738	40247000	10	0.149336	0.916092	-0.501842	-0.383983	0.0655382	0.986355	-0.263694	-0.181073	Q05920	Q05920	Pyruvate carboxylase, mitochondrial	Pc
Lipa	Lysosomal acid lipase/cholesteryl ester hydrolase	0.781136	0.829533	17.4318	13.6972	18.4402	14.7799	15.2911	14.3925	15.2964	16.7854	16.1955	12.8983	16.1735	15.0659	19.3121	19.3262	16.4822	13.2482	15.8352	13.5452	Completeproteome;Glycoprotein;Hydrolase;Lipiddegradation;Lipidmetabolism;Lysosome;Referenceproteome;Signal					5	5	5	19.9	19.9	19.9	45.325	0	13.948	87756000	36	0.187062	0.890624	0.619397	0.467684	0.107274	0.9792	-0.269629	-0.285435	Q9Z0M5	Q9Z0M5	Lysosomal acid lipase/cholesteryl ester hydrolase	Lipa
Adipoq	Adiponectin	0.355142	0.829196	25.2733	24.5905	24.3371	24.7174	24.4208	25.326	24.5438	25.3751	24.6732	24.1017	23.8169	24.5331	24.1029	22.3223	22.8701	22.7017	22.4489	23.6938	3D-structure;Collagen;Completeproteome;Directproteinsequencing;Disulfidebond;Glycoprotein;Hormone;Hydroxylation;Referenceproteome;Repeat;Secreted;Signal	+	72h C.albicans_PBS			5	5	5	20.6	20.6	20.6	26.809	0	323.31	4656300000	251	3.37028	0.00804652	-1.75425	-5.15826	0.449597	0.812733	-0.270216	-0.969537	Q60994	Q60994	Adiponectin	Adipoq
Ighm	Ig mu chain C region	0.506394	0.827731	30.5733	30.2759	31.4621	29.8538	30.5171	31.7452	29.3367	30.7213	30.5534	30.2944	31.3015	30.5834	29.7594	30.0366	29.5933	29.9306	29.9449	29.4784	3D-structure;Alternativesplicing;Cellmembrane;Completeproteome;Directproteinsequencing;Disulfidebond;Glycoprotein;ImmunoglobulinCregion;Immunoglobulindomain;Membrane;Referenceproteome;Secreted;Transmembrane;Transmembranehelix					31	31	31	74.9	74.9	74.9	49.971	0	323.31	1172500000000	7116	1.92881	0.0847125	-0.947367	-3.07296	0.295511	0.888263	-0.272765	-0.689165	P01872	P01872	Ig mu chain C region	Ighm
Fh	Fumarate hydratase, mitochondrial	0.849961	0.826904	15.3475	14.2675	19.8303	13.8676	13.4181	14.1218	13.5938	19.1059	13.9596	11.7951	16.1052	14.648	14.6184	20.1839	19.623	15.6534	14.9639	16.4062	Acetylation;Alternativeinitiation;Completeproteome;Cytoplasm;Directproteinsequencing;Lyase;Mitochondrion;Phosphoprotein;Referenceproteome;Transitpeptide;Tricarboxylicacidcycle					4	4	4	14.8	14.8	14.8	54.356	0	44.5	56711000	22	0.637401	0.555314	1.76597	1.27698	0.0706011	0.986355	-0.274208	-0.19413	P97807	P97807	Fumarate hydratase, mitochondrial	Fh
Papss2	Bifunctional 3-phosphoadenosine 5-phosphosulfate synthase 2;Sulfate adenylyltransferase;Adenylyl-sulfate kinase	0.767574	0.826779	14.9121	13.8509	19.2319	17.0014	15.5	16.1422	15.4091	16.9507	17.2624	15.5671	15.8398	13.9627	15.7966	14.64	15.5415	15.1115	15.1412	13.7101	Acetylation;ATP-binding;Completeproteome;Diseasemutation;Kinase;Multifunctionalenzyme;Nucleotide-binding;Nucleotidyltransferase;Polymorphism;Referenceproteome;Transferase					9	9	9	26.7	26.7	26.7	70.35	0	19.233	75105000	32	0.691115	0.520569	-1.11626	-1.36016	0.114879	0.9792	-0.274427	-0.303709	O88428	O88428	Bifunctional 3-phosphoadenosine 5-phosphosulfate synthase 2;Sulfate adenylyltransferase;Adenylyl-sulfate kinase	Papss2
C1ra	Complement C1r-A subcomponent;Complement C1r-A subcomponent heavy chain;Complement C1r-A subcomponent light chain;Complement C1r-B subcomponent;Complement C1r-B subcomponent heavy chain;Complement C1r-B subcomponent light chain	0.227721	0.823511	24.7408	25.2209	24.533	24.559	24.7222	24.6652	24.7014	24.0868	23.8706	24.2479	24.7183	25.1354	24.9678	24.9634	24.9548	25.2321	25.1314	25.3451	Complementpathway;Completeproteome;Disulfidebond;EGF-likedomain;Glycoprotein;Hydrolase;Hydroxylation;Immunity;Innateimmunity;Phosphoprotein;Protease;Referenceproteome;Repeat;Serineprotease;Signal;Sushi					24	24	23	55.9	55.9	54.2	80.072	0	323.31	47322000000	1908	1.82645	0.0979031	0.358887	2.93501	0.642597	0.753067	-0.280141	-1.28511	Q8CG16;Q8CFG9	Q8CG16;Q8CFG9	Complement C1r-A subcomponent;Complement C1r-A subcomponent heavy chain;Complement C1r-A subcomponent light chain;Complement C1r-B subcomponent;Complement C1r-B subcomponent heavy chain;Complement C1r-B subcomponent light chain	C1ra
Ctla2a	Protein CTLA-2-alpha	0.628715	0.814956	20.347	18.9689	18.5712	19.2533	19.4378	20.0729	19.8884	17.1112	18.7407	18.4439	20.2139	20.4817	19.8903	18.8519	18.951	19.4539	18.9433	19.7315	Completeproteome;Referenceproteome;Repeat;Secreted;Signal					2	2	1	24.8	24.8	13.9	15.883	0	73.984	376260000	115	0.165503	0.909635	-0.138203	-0.420349	0.201546	0.949596	-0.295206	-0.498791	P12399	P12399	Protein CTLA-2-alpha	Ctla2a
A2m	Alpha-2-macroglobulin;Alpha-2-macroglobulin 165 kDa subunit;Alpha-2-macroglobulin 35 kDa subunit	0.0136066	0.814263	35.7976	35.8093	35.7128	36.039	36.0155	35.7167	35.6157	35.6724	35.7583	35.4829	35.1996	35.5835	35.4719	35.6062	35.4381	35.8668	35.8131	35.8165	Baitregion;Completeproteome;Directproteinsequencing;Disulfidebond;Glycoprotein;Proteaseinhibitor;Referenceproteome;Secreted;Serineproteaseinhibitor;Signal;Thioesterbond					133	133	131	86.8	86.8	85.8	165.85	0	323.31	28539000000000	83408	1.02978	0.329166	-0.179729	-1.85438	1.86625	0.192406	-0.296433	-2.98858	Q61838	Q61838	Alpha-2-macroglobulin;Alpha-2-macroglobulin 165 kDa subunit;Alpha-2-macroglobulin 35 kDa subunit	A2m
C1qb	Complement C1q subcomponent subunit B	0.315318	0.81304	24.7821	24.4078	23.9945	23.8962	24.5221	24.4171	24.8377	23.6102	23.1112	24.0448	24.3686	24.2557	24.9625	25.1426	25.4911	25.156	24.8781	25.2913	Collagen;Complementpathway;Completeproteome;Disulfidebond;Glycoprotein;Hydroxylation;Immunity;Innateimmunity;Pyrrolidonecarboxylicacid;Referenceproteome;Repeat;Secreted;Signal	+	72h C.albicans_PBS			5	5	5	34	34	34	26.717	0	323.31	20017000000	790	3.26999	0.00960642	0.816962	5.00037	0.501252	0.781625	-0.298601	-1.05714	P14106	P14106	Complement C1q subcomponent subunit B	C1qb
Eif3l	Eukaryotic translation initiation factor 3 subunit L	0.836114	0.809812	14.984	13.6901	20.8134	15.9299	12.763	15.6478	13.1828	19.0074	15.2637	15.5834	15.6305	13.3342	16.3183	14.8741	19.0322	13.9065	14.1777	12.9387	Acetylation;Completeproteome;Cytoplasm;Initiationfactor;Proteinbiosynthesis;Referenceproteome					5	5	5	15.1	15.1	15.1	66.612	0.0033223	5.4881	71261000	12	0.111762	0.928955	-0.43009	-0.296246	0.0777343	0.986355	-0.304341	-0.212331	Q8QZY1	Q8QZY1	Eukaryotic translation initiation factor 3 subunit L	Eif3l
Serpina3k	Serine protease inhibitor A3K	0.111356	0.807477	36.0188	35.6032	34.9933	35.424	35.6816	34.9697	35.3395	35.0114	35.009	35.1641	35.2603	35.0551	34.5994	35.423	34.809	34.8879	34.3778	34.3688	Completeproteome;Directproteinsequencing;Glycoprotein;Proteaseinhibitor;Referenceproteome;Secreted;Serineproteaseinhibitor;Signal					32	21	21	64.4	53.6	53.6	46.879	0	323.31	9348500000000	36046	1.89531	0.0873461	-0.704096	-3.02775	0.953287	0.55687	-0.308507	-1.74624	P07759	P07759	Serine protease inhibitor A3K	Serpina3k
Dpep2	Dipeptidase 2	0.393454	0.806661	21.8687	21.9028	21.6751	22.2365	21.8409	22.7359	20.2175	22.0199	22.1436	21.8102	21.9451	22.2639	22.8657	22.3971	22.2605	21.6174	22.9427	22.0926	Alternativesplicing;Completeproteome;Dipeptidase;Disulfidebond;Glycoprotein;GPI-anchor;Hydrolase;Lipoprotein;Membrane;Metal-binding;Metalloprotease;Protease;Referenceproteome;Signal;Zinc					18	18	18	55.2	55.2	55.2	52.664	0	206.15	1462800000	302	0.617139	0.571219	0.319341	1.24514	0.405106	0.83586	-0.309966	-0.891797	Q8C255	Q8C255	Dipeptidase 2	Dpep2
Fcgr2	Low affinity immunoglobulin gamma Fc region receptor II	0.886347	0.806187	22.4991	26.0586	23.6134	22.5079	15.5094	23.686	14.6105	22.1082	23.68	24.5896	22.476	24.5453	23.5798	23.1604	14.2832	23.3316	23.1167	24.6642	Alternativesplicing;Cellmembrane;Completeproteome;Cytoplasm;Cytoskeleton;Directproteinsequencing;Disulfidebond;Glycoprotein;IgG-bindingprotein;Immunoglobulindomain;Membrane;Phosphoprotein;Polymorphism;Receptor;Referenceproteome;Repeat;Secreted;Signal;Transmembrane;Transmembranehelix					3	3	3	14.5	14.5	14.5	36.695	0	53.754	1027100000	144	0.04817	0.968797	-0.289758	-0.135359	0.0523961	0.991099	-0.310814	-0.146618	P08101	P08101	Low affinity immunoglobulin gamma Fc region receptor II	Fcgr2
C1qa	Complement C1q subcomponent subunit A	0.237853	0.803874	25.1214	25.5914	24.9579	24.9139	25.2897	25.2021	25.4395	24.6608	23.8721	25.2813	25.0914	24.8416	25.6002	25.4542	26.4565	25.2786	25.336	25.6797	Collagen;Complementpathway;Completeproteome;Disulfidebond;Glycoprotein;Hydroxylation;Immunity;Innateimmunity;Referenceproteome;Repeat;Secreted;Signal					6	6	6	29.4	29.4	29.4	25.974	0	323.31	24359000000	477	1.31256	0.213107	0.454794	2.24379	0.623691	0.753067	-0.314958	-1.25546	P98086	P98086	Complement C1q subcomponent subunit A	C1qa
Mertk	Tyrosine-protein kinase Mer	0.0497337	0.802615	26.214	25.6616	25.9659	25.599	25.7594	26.3641	25.6779	25.5022	25.4339	25.8642	25.6709	25.5116	26.2161	26.2306	25.8862	25.8603	26.1048	25.8035	ATP-binding;Completeproteome;Disulfidebond;Glycoprotein;Immunoglobulindomain;Kinase;Membrane;Nucleotide-binding;Phosphoprotein;Proto-oncogene;Receptor;Referenceproteome;Repeat;Signal;Transferase;Transmembrane;Transmembranehelix;Tyrosine-proteinkinase					10	10	10	27.4	27.4	27.4	110.16	0	323.31	7620200000	633	0.252093	0.833935	0.0895974	0.603464	1.30335	0.378227	-0.31722	-2.23129	Q60805	Q60805	Tyrosine-protein kinase Mer	Mertk
F2rl2	Proteinase-activated receptor 3	0.846628	0.802352	22.7109	15.8828	18.4234	22.3786	21.4771	16.7122	17.0655	15.3632	21.2236	20.4705	21.8848	19.6712	17.1943	20.8501	13.9102	20.8192	14.9158	21.3442	3D-structure;Bloodcoagulation;Cellmembrane;Completeproteome;Disulfidebond;Glycoprotein;G-proteincoupledreceptor;Hemostasis;Membrane;Receptor;Referenceproteome;Signal;Transducer;Transmembrane;Transmembranehelix					1	1	1	6	6	6	41.697	0.0067829	3.2005	74435000	27	0.347146	0.770063	-1.4252	-0.786826	0.0723076	0.986355	-0.317693	-0.198505	O08675	O08675	Proteinase-activated receptor 3	F2rl2
Cpe	Carboxypeptidase E	0.843896	0.801656	15.3282	21.1188	21.0483	20.0898	20.1933	20.7952	15.7765	21.6237	21.4777	21.4261	14.9581	21.3979	15.9494	15.2578	14.7776	16.456	15.0086	14.965	Carboxypeptidase;Cleavageonpairofbasicresidues;Completeproteome;Cytoplasmicvesicle;Directproteinsequencing;Diseasemutation;Glycoprotein;Hydrolase;Membrane;Metal-binding;Metalloprotease;Protease;Referenceproteome;Secreted;Signal;Zinc;Zymogen	+	72h C.albicans_PBS			1	1	1	5.3	5.3	5.3	53.255	0.0011236	5.8472	60730000	33	3.02403	0.0131795	-4.35986	-4.62304	0.0737109	0.986355	-0.318944	-0.202093	Q00493	Q00493	Carboxypeptidase E	Cpe
Vars	Valine--tRNA ligase	0.768394	0.800758	14.2148	17.0216	18.2734	15.9632	13.9211	17.1791	15.2627	17.931	15.8932	13.1802	18.0086	14.3742	17.5373	14.3462	18.8433	14.6954	17.144	13.4507	Acetylation;Aminoacyl-tRNAsynthetase;ATP-binding;Completeproteome;Ligase;Nucleotide-binding;Proteinbiosynthesis;Referenceproteome					5	5	5	6.5	6.5	6.5	140.21	0	7.6646	54463000	29	0.0288355	0.980628	-0.0927137	-0.0826509	0.114416	0.9792	-0.320562	-0.302602	Q9Z1Q9	Q9Z1Q9	Valine--tRNA ligase	Vars
Apoa2	Apolipoprotein A-II;Proapolipoprotein A-II	0.499221	0.798494	21.977	21.9009	21.5286	21.3307	19.425	20.171	19.7803	21.0169	20.7944	20.8782	20.8749	21.0407	20.3622	20.9681	20.5626	20.2492	18.1923	19.9916	Amyloid;Cleavageonpairofbasicresidues;Completeproteome;Directproteinsequencing;Diseasemutation;HDL;Lipidtransport;Oxidation;Phosphoprotein;Pyrrolidonecarboxylicacid;Referenceproteome;Secreted;Signal;Transport					3	3	3	51	51	51	11.309	0	151.8	1140600000	234	0.94471	0.371482	-1.00121	-1.73402	0.301707	0.88595	-0.324647	-0.701114	P09813	P09813	Apolipoprotein A-II;Proapolipoprotein A-II	Apoa2
Coasy	Bifunctional coenzyme A synthase;Phosphopantetheine adenylyltransferase;Dephospho-CoA kinase	0.76135	0.79749	14.8634	16.1623	20.105	14.3879	15.2979	15.1396	15.1024	17.8851	16.1263	13.7901	16.4995	14.5941	16.9432	19.6421	14.5587	15.0022	14.0297	13.6079	3D-structure;ATP-binding;CoenzymeAbiosynthesis;Completeproteome;Cytoplasm;Kinase;Mitochondrion;Multifunctionalenzyme;Nucleotide-binding;Nucleotidyltransferase;Phosphoprotein;Referenceproteome;Transferase					4	4	4	12.8	12.8	12.8	62.022	0	12.443	57576000	16	0.107587	0.931751	-0.362059	-0.286192	0.118416	0.9792	-0.326461	-0.312134	Q9DBL7	Q9DBL7	Bifunctional coenzyme A synthase;Phosphopantetheine adenylyltransferase;Dephospho-CoA kinase	Coasy
Gp1ba	Platelet glycoprotein Ib alpha chain	0.282802	0.79598	23.4397	23.4689	24.4192	24.3378	24.7066	23.4411	23.5502	23.0984	23.5076	24.2536	23.9643	23.464	23.3516	23.0159	23.1786	23.4189	23.1428	23.3697	3D-structure;Bloodcoagulation;Celladhesion;Completeproteome;Disulfidebond;Glycoprotein;Hemostasis;Leucine-richrepeat;Membrane;Phosphoprotein;Referenceproteome;Repeat;Signal;Sulfation;Transmembrane;Transmembranehelix					8	8	8	19.8	19.8	19.8	80.054	0	323.31	12290000000	676	1.82791	0.0979031	-0.722628	-2.93697	0.548517	0.765143	-0.329197	-1.13511	O35930	O35930	Platelet glycoprotein Ib alpha chain	Gp1ba
Prcp	Lysosomal Pro-X carboxypeptidase	0.793933	0.795705	19.519	19.1052	15.4176	14.6585	18.468	13.8082	14.8649	18.7815	18.133	14.5632	16.4213	16.2344	14.6457	20.1903	20.3825	19.7601	18.0766	14.579	Alternativesplicing;Carboxypeptidase;Completeproteome;Disulfidebond;Glycoprotein;Hydrolase;Lysosome;Protease;Referenceproteome;Signal;Zymogen					2	2	2	7.3	7.3	7.3	55.026	0	47.246	53842000	12	0.322153	0.788237	1.10965	0.740087	0.100216	0.984259	-0.329694	-0.268285	Q7TMR0	Q7TMR0	Lysosomal Pro-X carboxypeptidase	Prcp
B2m	Beta-2-microglobulin	0.770892	0.795348	22.8669	22.284	22.8466	22.1886	15.983	20.0838	20.6091	20.6773	21.2527	20.4558	20.3017	20.9742	21.0401	21.7512	21.6985	13.9154	16.7551	21.5717	3D-structure;Completeproteome;Directproteinsequencing;Disulfidebond;Immunity;Immunoglobulindomain;MHCI;Polymorphism;Referenceproteome;Secreted;Signal					2	2	2	43.7	43.7	43.7	13.779	0	146.12	1242400000	110	0.415377	0.724576	-1.58683	-0.909947	0.113006	0.9792	-0.330342	-0.299228	P01887	P01887	Beta-2-microglobulin	B2m
Camp	Cathelin-related antimicrobial peptide	0.83991	0.79422	21.0329	14.4369	21.1995	21.0421	20.4128	20.436	21.2368	16.131	15.2613	21.4516	21.669	20.8162	22.3951	21.7474	20.502	21.5577	22.6052	21.0974	Antibiotic;Antimicrobial;Completeproteome;Disulfidebond;Referenceproteome;Secreted;Signal					2	2	2	19.8	19.8	19.8	19.453	0	186.72	1127100000	130	0.912212	0.390479	1.89077	1.68749	0.0757675	0.986355	-0.332389	-0.207335	P51437	P51437	Cathelin-related antimicrobial peptide	Camp
Fstl1	Follistatin-related protein 1	0.772534	0.7932	18.3051	18.2072	17.9522	14.162	13.5131	18.5852	15.323	14.4911	16.772	16.1485	17.1526	18.8323	19.8248	19.9847	19.1507	20.3459	18.9622	20.4179	Completeproteome;Disulfidebond;Glycoprotein;Heparin-binding;Referenceproteome;Repeat;Secreted;Signal					4	4	4	20.3	20.3	20.3	34.554	0	20.024	181960000	58	1.93328	0.0845644	2.99353	3.079	0.112082	0.9792	-0.334244	-0.297014	Q62356	Q62356	Follistatin-related protein 1	Fstl1
Msra	Mitochondrial peptide methionine sulfoxide reductase	0.880575	0.792538	14.6665	20.1541	21.9414	22.0093	14.1074	13.6976	14.5532	22.1246	15.7205	21.4849	14.1148	16.5656	11.4198	21.4585	16.087	13.9364	13.2835	14.1326	3D-structure;Acetylation;Alternativeinitiation;Alternativesplicing;Completeproteome;Cytoplasm;Directproteinsequencing;Lipoprotein;Membrane;Mitochondrion;Myristate;Nucleus;Oxidoreductase;Referenceproteome;Transitpeptide					3	3	3	16.7	16.7	16.7	25.988	0.0011111	5.5556	225340000	10	0.619573	0.570992	-2.70975	-1.24898	0.0552338	0.991099	-0.335448	-0.154128	Q9D6Y7	Q9D6Y7	Mitochondrial peptide methionine sulfoxide reductase	Msra
Serpine2	Glia-derived nexin	0.04199	0.790607	24.4938	24.037	23.7175	24.1013	23.9457	24.1632	23.992	23.5404	23.7883	23.6595	23.4125	24.032	23.3331	23.844	23.1814	23.3145	24.2023	23.5883	Completeproteome;Developmentalprotein;Differentiation;Glycoprotein;Heparin-binding;Neurogenesis;Proteaseinhibitor;Referenceproteome;Secreted;Serineproteaseinhibitor;Signal					17	17	17	47.4	47.4	47.4	44.207	0	323.31	6217600000	756	1.60232	0.14327	-0.49913	-2.63411	1.37685	0.339294	-0.338967	-2.33084	Q07235	Q07235	Glia-derived nexin	Serpine2
Fbp1	Fructose-1,6-bisphosphatase 1	0.859332	0.789821	18.2621	22.6437	24.3512	22.2398	16.9597	17.0429	17.8206	23.687	21.4366	14.6687	22.1595	19.6846	22.3361	23.9569	23.0878	17.9044	14.6479	17.6808	Acetylation;Allostericenzyme;Carbohydratemetabolism;Completeproteome;Gluconeogenesis;Hydrolase;Magnesium;Metal-binding;Phosphoprotein;Referenceproteome					12	12	12	45	45	45	36.912	0	323.31	4173000000	291	0.056217	0.961865	-0.31424	-0.156721	0.0658389	0.986355	-0.340402	-0.181852	Q9QXD6	Q9QXD6	Fructose-1,6-bisphosphatase 1	Fbp1
Pck1	Phosphoenolpyruvate carboxykinase, cytosolic [GTP]	0.851598	0.785545	16.8868	19.4929	21.1344	18.7346	11.9015	14.952	14.386	20.4126	13.4683	16.8292	20.1645	15.7524	14.8071	21.7421	20.5422	16.0421	16.2948	15.3015	Acetylation;Completeproteome;Cytoplasm;Decarboxylase;Gluconeogenesis;GTP-binding;Lyase;Manganese;Metal-binding;Nucleotide-binding;Phosphoprotein;Referenceproteome;Ublconjugation					9	9	9	22.7	22.7	22.7	69.354	0	107.63	230480000	52	0.0533516	0.965592	0.271244	0.149151	0.0697655	0.986355	-0.348234	-0.191983	Q9Z2V4;Q8BH04	Q9Z2V4	Phosphoenolpyruvate carboxykinase, cytosolic [GTP]	Pck1
Gpr126	G-protein coupled receptor 126	0.62129	0.782323	23.2833	24.8794	21.8136	21.1512	21.8621	22.4515	23.1186	20.6993	23.3838	21.5119	22.8259	21.7768	21.3256	21.5497	20.3002	19.9859	20.5445	20.5543	Cellmembrane;Completeproteome;Directproteinsequencing;Disulfidebond;Glycoprotein;G-proteincoupledreceptor;Membrane;Phosphoprotein;Receptor;Referenceproteome;Signal;Transducer;Transmembrane;Transmembranehelix					3	3	3	5.1	5.1	5.1	129.72	0	7.1731	244470000	63	1.95631	0.0825878	-1.8635	-3.11012	0.206705	0.944988	-0.354164	-0.509745	Q6F3F9	Q6F3F9	G-protein coupled receptor 126	Gpr126
F11	Coagulation factor XI;Coagulation factor XIa heavy chain;Coagulation factor XIa light chain	0.182005	0.777319	24.279	24.1084	24.6835	23.5728	24.3121	24.9265	24.4264	24.0487	23.2206	24.0472	23.8354	24.1235	24.2451	25.424	23.9058	25.0319	24.3207	24.4941	Bloodcoagulation;Completeproteome;Disulfidebond;Glycoprotein;Hemostasis;Heparin-binding;Hydrolase;Protease;Referenceproteome;Repeat;Secreted;Serineprotease;Signal					13	13	13	36.2	36.2	36.2	69.788	0	155.97	4519500000	417	0.388004	0.738705	0.25656	0.861287	0.739918	0.694996	-0.36342	-1.43432	Q91Y47	Q91Y47	Coagulation factor XI;Coagulation factor XIa heavy chain;Coagulation factor XIa light chain	F11
Ncam1	Neural cell adhesion molecule 1	0.273	0.777299	34.8502	33.1682	33.4986	33.9513	33.9874	34.2529	33.461	33.1096	33.3675	33.2351	34.4161	33.9385	33.1129	31.7885	33.4882	32.2196	33.135	32.7654	3D-structure;Alternativesplicing;Celladhesion;Cellmembrane;Completeproteome;Directproteinsequencing;Disulfidebond;Glycoprotein;GPI-anchor;Heparin-binding;Immunoglobulindomain;Lipoprotein;Membrane;Phosphoprotein;Referenceproteome;Repeat;Signal;Transmembrane;Transmembranehelix					15	15	15	27.4	27.4	27.4	119.43	0	323.31	513370000000	579	2.16493	0.0573822	-1.19983	-3.39395	0.563837	0.765143	-0.363458	-1.15999	P13595	P13595	Neural cell adhesion molecule 1	Ncam1
Gnptg	N-acetylglucosamine-1-phosphotransferase subunit gamma	0.252991	0.776254	24.6234	23.6708	23.4475	23.5293	24.1257	24.2765	23.7129	23.8878	22.9917	22.9369	24.444	23.5075	24.5231	22.5911	22.7816	22.0453	24.4793	22.8167	Alternativesplicing;Completeproteome;Disulfidebond;Glycoprotein;Golgiapparatus;Referenceproteome;Secreted;Signal					5	5	5	26.1	26.1	26.1	34.168	0	49.153	1072600000	126	0.842844	0.429635	-0.739358	-1.58698	0.596896	0.753067	-0.365399	-1.21304	Q6S5C2	Q6S5C2	N-acetylglucosamine-1-phosphotransferase subunit gamma	Gnptg
Man2b1	Lysosomal alpha-mannosidase	0.141447	0.775824	26.7884	27.0273	26.0718	26.0123	26.0142	26.9355	26.5868	25.8111	26.2339	25.9252	26.0442	26.0512	26.0261	26.348	25.7796	25.2429	25.5833	25.6094	Completeproteome;Disulfidebond;Glycoprotein;Glycosidase;Hydrolase;Lysosome;Metal-binding;Referenceproteome;Signal;Zinc					26	26	26	47.1	47.1	47.1	114.65	0	323.31	12682000000	1249	1.71888	0.116947	-0.710043	-2.79048	0.849405	0.611389	-0.366199	-1.59656	O09159	O09159	Lysosomal alpha-mannosidase	Man2b1
Copb1	Coatomer subunit beta	0.713153	0.775716	14.6618	15.7781	17.9591	14.4705	13.5497	13.8473	16.7629	15.9242	13.6901	15.7803	13.6438	12.2669	19.6046	21.2471	14.9488	14.612	14.4949	13.6336	Acetylation;Cellmembrane;Completeproteome;Cytoplasm;Cytoplasmicvesicle;ER-Golgitransport;Golgiapparatus;Membrane;Proteintransport;Referenceproteome;Repeat;Transport					4	4	4	8.4	8.4	8.4	107.06	0	13.486	123670000	20	0.436998	0.708537	1.3791	0.94775	0.146817	0.9792	-0.366399	-0.378246	Q9JIF7	Q9JIF7	Coatomer subunit beta	Copb1
Pdia3	Protein disulfide-isomerase A3	0.744821	0.774526	20.7167	20.5809	20.4295	20.1783	19.793	16.5549	15.1916	21.5668	20.2375	19.8596	20.1233	19.0628	21.1446	20.2801	20.8897	15.5775	15.2179	20.2536	Acetylation;Completeproteome;Directproteinsequencing;Disulfidebond;Endoplasmicreticulum;Isomerase;Phosphoprotein;Redox-activecenter;Referenceproteome;Repeat;Signal					10	10	10	28.7	28.7	28.7	56.678	0	119.61	459360000	138	0.266612	0.822293	-0.814955	-0.632522	0.127948	0.9792	-0.368614	-0.334624	P27773	P27773	Protein disulfide-isomerase A3	Pdia3
Cps1	Carbamoyl-phosphate synthase [ammonia], mitochondrial	0.867447	0.773549	14.4607	19.4929	23.7395	20.5241	15.9758	18.409	17.8006	23.2412	21.5997	11.8454	19.9673	15.9252	19.4807	18.7362	22.124	13.7709	14.2065	15.8537	Acetylation;Allostericenzyme;ATP-binding;Completeproteome;Directproteinsequencing;Glycoprotein;Ligase;Mitochondrion;Nucleotide-binding;Nucleus;Phosphoprotein;Referenceproteome;Repeat;Transitpeptide;Ureacycle					34	34	34	40.8	40.8	40.8	164.62	0	323.31	1770100000	263	0.320597	0.788237	-1.40501	-0.737145	0.0617569	0.989759	-0.370435	-0.171244	Q8C196	Q8C196	Carbamoyl-phosphate synthase [ammonia], mitochondrial	Cps1
Hnrnpk	Heterogeneous nuclear ribonucleoprotein K	0.775952	0.771219	14.9475	14.2509	19.9304	18.1952	13.7989	14.7655	12.8266	18.1581	16.2579	17.0471	14.7501	14.6	16.9037	16.8767	19.4019	10.7895	13.3476	15.7784	Acetylation;Activator;Alternativesplicing;Celljunction;Cellprojection;Completeproteome;Cytoplasm;Directproteinsequencing;DNA-binding;Glycoprotein;Isopeptidebond;Methylation;mRNAprocessing;mRNAsplicing;Nucleus;Phosphoprotein;Referenceproteome;Repeat;Repressor;Ribonucleoprotein;RNA-binding;Spliceosome;Transcription;Transcriptionregulation;Ublconjugation					3	3	3	11	11	11	50.976	0	19.937	45098000	19	0.109466	0.930179	-0.465127	-0.290724	0.110165	0.9792	-0.374788	-0.292408	P61979	P61979	Heterogeneous nuclear ribonucleoprotein K	Hnrnpk
Plxdc2	Plexin domain-containing protein 2	0.135257	0.770924	24.4775	24.5337	24.829	24.4046	24.6322	25.4833	24.6167	24.4888	23.6301	24.1511	24.7152	24.5062	24.946	24.5878	25.1893	23.9201	23.4443	25.0676	Completeproteome;Glycoprotein;Membrane;Phosphoprotein;Referenceproteome;Signal;Transmembrane;Transmembranehelix					5	5	5	17	17	17	59.616	0	146.68	2569500000	205	0.255676	0.83246	-0.20086	-0.610676	0.86884	0.594213	-0.37534	-1.62485	Q9DC11	Q9DC11	Plexin domain-containing protein 2	Plxdc2
F10	Coagulation factor X;Factor X light chain;Factor X heavy chain;Activated factor Xa heavy chain	0.115333	0.770541	26.268	25.0801	25.0044	25.4614	25.863	25.6905	25.3407	25.3077	25.2715	24.7342	25.145	25.312	25.6494	25.4583	25.7942	25.5773	25.467	25.942	Bloodcoagulation;Calcium;Cleavageonpairofbasicresidues;Completeproteome;Disulfidebond;EGF-likedomain;Gamma-carboxyglutamicacid;Glycoprotein;Hemostasis;Hydrolase;Hydroxylation;Protease;Referenceproteome;Repeat;Secreted;Serineprotease;Signal;Zymogen					9	9	9	25.6	25.6	25.6	54.017	0	323.31	23362000000	550	0.161192	0.911891	0.0868196	0.410729	0.938045	0.565199	-0.376057	-1.7245	O88947	O88947	Coagulation factor X;Factor X light chain;Factor X heavy chain;Activated factor Xa heavy chain	F10
Serpina1c	Alpha-1-antitrypsin 1-3	0.090253	0.770203	31.8751	32.3197	31.319	32.0333	32.193	31.6869	32.0246	31.1371	31.2745	31.4305	31.5009	31.7994	31.0066	31.3419	31.2273	31.248	30.852	31.2352	Completeproteome;Glycoprotein;Proteaseinhibitor;Referenceproteome;Secreted;Serineproteaseinhibitor;Signal	+	72h C.albicans_PBS			40	13	2	83.7	38.6	6.8	45.823	0	323.31	5079000000000	28055	2.95486	0.0143606	-0.752679	-4.5193	1.04454	0.510494	-0.376689	-1.87507	Q00896	Q00896	Alpha-1-antitrypsin 1-3	Serpina1c
Ces1	Liver carboxylesterase 1	0.277031	0.76826	25.5106	25.6542	26.1873	25.145	25.242	25.9769	26.0212	24.7586	24.8786	25.4339	24.3245	26.0172	25.9086	26.4824	25.8848	24.1334	26.5219	25.8769	Completeproteome;Disulfidebond;Endoplasmicreticulum;Glycoprotein;Hydrolase;Phosphoprotein;Referenceproteome;Serineesterase;Signal					10	8	8	24.2	21.4	21.4	62.679	0	59.723	19185000000	179	0.185266	0.890624	0.182002	0.463788	0.557472	0.765143	-0.380333	-1.14968	Q8VCC2	Q8VCC2	Liver carboxylesterase 1	Ces1
Hrsp12	Ribonuclease UK114	0.856311	0.766408	16.246	17.1079	22.4636	15.1684	13.0966	17.075	14.2806	22.2645	20.6154	15.4409	12.87	13.3831	15.1092	20.8466	20.1602	14.9816	16.6424	15.4265	Acetylation;Completeproteome;Endonuclease;Hydrolase;Nuclease;Phosphoprotein;Referenceproteome					3	3	3	36.3	36.3	36.3	14.255	0	148.2	315060000	44	0.0730633	0.946411	0.334834	0.200438	0.0673684	0.986355	-0.383816	-0.185807	P52760	P52760	Ribonuclease UK114	Hrsp12
Galns	N-acetylgalactosamine-6-sulfatase	0.827429	0.765512	22.4043	16.27	19.865	22.4662	14.6142	20.3416	22.342	16.6303	20.4773	21.1248	15.7523	17.3214	22.9812	22.1864	17.1188	14.0703	15.5025	14.4962	Calcium;Completeproteome;Disulfidebond;Glycoprotein;Hydrolase;Lysosome;Metal-binding;Referenceproteome;Signal					1	1	1	4.6	4.6	4.6	57.673	0	23.332	54956000	18	0.339483	0.774646	-1.60097	-0.772596	0.0822691	0.986355	-0.385503	-0.223786	Q571E4	Q571E4	N-acetylgalactosamine-6-sulfatase	Galns
Sell	L-selectin	0.0997777	0.764813	25.7887	25.9637	25.9753	25.5326	25.8494	26.5744	25.6695	25.2969	25.3557	25.1576	25.6358	26.2476	25.6402	26.0799	25.6333	25.4778	26.0542	25.9476	Celladhesion;Completeproteome;Disulfidebond;EGF-likedomain;Glycoprotein;Lectin;Membrane;Referenceproteome;Repeat;Signal;Sushi;Transmembrane;Transmembranehelix					5	5	5	17.2	17.2	17.2	42.288	0	141.46	5851100000	255	0.359011	0.760815	-0.141829	-0.808689	1.00097	0.528063	-0.386822	-1.81383	P18337	P18337	L-selectin	Sell
Colgalt1	Procollagen galactosyltransferase 1	0.801635	0.763825	19.085	14.1738	19.0496	19.5225	15.2222	12.0525	14.6414	16.7526	14.4223	15.7997	19.7141	15.4433	19.9489	19.8415	19.8532	19.6742	14.4342	16.1554	Completeproteome;Endoplasmicreticulum;Glycoprotein;Glycosyltransferase;Referenceproteome;Signal;Transferase					3	3	3	9.9	9.9	9.9	71.06	0	7.7274	474900000	31	0.536787	0.627526	1.8003	1.11594	0.0960235	0.986355	-0.388686	-0.258006	Q8K297	Q8K297	Procollagen galactosyltransferase 1	Colgalt1
Krtdap	Keratinocyte differentiation-associated protein	0.470858	0.762987	21.7995	22.0195	21.2901	21.8006	22.1949	23.1089	21.0051	20.8074	20.3968	22.0307	22.2112	23.4206	22.6918	22.3545	23.1917	22.1528	23.8271	22.2474	Alternativesplicing;Completeproteome;Differentiation;Referenceproteome;Secreted;Signal					2	2	2	33.3	33.3	33.3	11.497	0	49.304	1918100000	79	1.09712	0.3006	0.708634	1.94839	0.32711	0.86884	-0.39027	-0.749434	Q3V2T4	Q3V2T4	Keratinocyte differentiation-associated protein	Krtdap
Hspa5	78 kDa glucose-regulated protein	0.704324	0.761397	20.8081	21.1301	19.6022	20.0927	18.75	19.0375	18.9348	21.38	20.7345	20.3125	20.5335	15.1657	20.1347	19.4614	20.5772	19.9642	17.6551	20.2921	Acetylation;ATP-binding;Completeproteome;Cytoplasm;Directproteinsequencing;Endoplasmicreticulum;Methylation;Nitration;Nucleotide-binding;Phosphoprotein;Referenceproteome;Signal					10	9	9	22	22	22	72.421	0	112.22	392770000	91	0.148852	0.916092	-0.222658	-0.382882	0.152228	0.977628	-0.393279	-0.390545	P20029	P20029	78 kDa glucose-regulated protein	Hspa5
Il2rg	Cytokine receptor common subunit gamma	0.592775	0.761231	18.9974	21.0646	21.723	21.1726	21.0053	21.3307	20.4396	17.7371	20.7326	21.5124	20.6315	21.8789	20.8412	20.924	21.4991	13.9314	20.9415	20.6407	Completeproteome;Disulfidebond;Glycoprotein;Membrane;Receptor;Referenceproteome;Signal;Transmembrane;Transmembranehelix					4	4	4	15.7	15.7	15.7	42.241	0	44.725	188630000	78	0.3953	0.738094	-1.08596	-0.874349	0.22711	0.938049	-0.393593	-0.552446	P34902	P34902	Cytokine receptor common subunit gamma	Il2rg
Acly	ATP-citrate synthase	0.844824	0.760247	20.6812	21.9396	23.274	20.7	12.1674	16.9215	14.7941	21.9597	20.899	18.8601	19.494	17.304	21.1495	20.9388	21.963	17.3213	14.2445	19.5207	Acetylation;ATP-binding;Completeproteome;Cytoplasm;Isopeptidebond;Lipidbiosynthesis;Lipidmetabolism;Magnesium;Metal-binding;Nucleotide-binding;Phosphoprotein;Referenceproteome;Transferase;Ublconjugation					26	26	26	38	38	38	119.73	0	323.31	2382900000	339	0.0152784	0.985983	-0.0909947	-0.0444357	0.0732337	0.986355	-0.395459	-0.200874	Q91V92	Q91V92	ATP-citrate synthase	Acly
Cfi	Complement factor I;Complement factor I heavy chain;Complement factor I light chain	0.0480526	0.759022	31.8847	31.4901	31.4705	31.2889	31.1896	31.8241	31.405	30.65	30.9071	30.9762	31.472	31.351	31.5101	31.6389	31.5887	31.7785	32.1485	31.621	Calcium;Cleavageonpairofbasicresidues;Complementpathway;Completeproteome;Disulfidebond;Glycoprotein;Hydrolase;Immunity;Innateimmunity;Metal-binding;Protease;Referenceproteome;Repeat;Secreted;Serineprotease;Signal					31	31	31	67.5	67.5	67.5	67.26	0	323.31	502380000000	6579	0.640965	0.55465	0.189625	1.28256	1.31828	0.368539	-0.397786	-2.25156	Q61129	Q61129	Complement factor I;Complement factor I heavy chain;Complement factor I light chain	Cfi
Pigr	Polymeric immunoglobulin receptor;Secretory component	0.0571431	0.757402	24.1393	24.9873	24.9299	24.2718	24.6782	24.4207	24.0282	23.663	24.2045	24.2912	24.3281	24.507	24.0734	23.3991	24.1354	22.8113	23.5087	22.9093	3D-structure;Cellmembrane;Completeproteome;Disulfidebond;Glycoprotein;Immunoglobulindomain;Membrane;Phosphoprotein;Referenceproteome;Repeat;Secreted;Signal;Transmembrane;Transmembranehelix	+	72h C.albicans_PBS			11	11	11	25.6	25.6	25.6	84.998	0	168.59	2511600000	303	2.65495	0.025066	-1.09833	-4.08029	1.24304	0.39106	-0.400869	-2.14918	O70570	O70570	Polymeric immunoglobulin receptor;Secretory component	Pigr
Tcn2	Transcobalamin-2	0.841364	0.756064	20.3825	19.6087	21.8357	21.2339	20.0234	14.2397	13.5037	22.0602	22.781	21.139	14.8044	20.615	19.2933	18.7373	16.9213	20.2051	18.3588	18.7274	Cobalt;Cobalttransport;Completeproteome;Disulfidebond;Iontransport;Metal-binding;Polymorphism;Referenceproteome;Secreted;Signal;Transport					8	8	8	35.6	35.6	35.6	47.585	0	223	490430000	81	0.304573	0.797099	-0.846761	-0.70662	0.0750163	0.986355	-0.403419	-0.205422	O88968	O88968	Transcobalamin-2	Tcn2
Amh	Muellerian-inhibiting factor	0.750836	0.756001	15.0179	20.2812	15.1602	16.3844	12.8376	18.2621	15.6706	14.8595	16.6499	13.873	18.1964	16.2726	17.6691	15.0965	16.8681	14.7061	15.3305	15.1611	Completeproteome;Differentiation;Disulfidebond;Glycoprotein;Gonadaldifferentiation;Growthfactor;Referenceproteome;Secreted;Signal					1	1	1	3.6	3.6	3.6	59.778	0	18.476	13576000	12	0.174614	0.900465	-0.518659	-0.44051	0.124455	0.9792	-0.403539	-0.326419	P27106	P27106	Muellerian-inhibiting factor	Amh
Naga	Alpha-N-acetylgalactosaminidase	0.733262	0.755537	16.561	19.7484	16.5224	16.5092	16.9525	13.9887	19.0853	14.9817	15.1336	13.4143	18.1137	17.1272	17.26	18.2828	17.3575	15.2701	17.0125	16.9057	Completeproteome;Disulfidebond;Glycoprotein;Glycosidase;Hydrolase;Lysosome;Phosphoprotein;Referenceproteome;Signal					5	5	5	20.5	20.5	20.5	47.234	0	12.539	54672000	61	0.1365	0.925275	0.301077	0.354539	0.134741	0.9792	-0.404426	-0.350462	Q9QWR8	Q9QWR8	Alpha-N-acetylgalactosaminidase	Naga
Ctbs	Di-N-acetylchitobiase	0.180053	0.755064	25.1625	24.7159	24.4822	23.9068	23.5071	24.7817	24.5092	23.7755	24.0106	23.5984	24.0551	24.1755	24.1829	24.8819	24.6914	24.8927	25.0885	24.3121	Alternativesplicing;Completeproteome;Glycoprotein;Glycosidase;Hydrolase;Lysosome;Referenceproteome;Signal					10	10	10	43.2	43.2	43.2	41.295	0	249.98	3872200000	330	0.387953	0.738705	0.248872	0.861196	0.7446	0.690457	-0.40533	-1.44137	Q8R242	Q8R242	Di-N-acetylchitobiase	Ctbs
Pglyrp2	N-acetylmuramoyl-L-alanine amidase	1.43085e-05	0.749778	28.5908	28.656	28.5865	28.5959	28.6821	28.7161	28.3307	28.3726	28.1926	28.1259	28.0659	28.247	28.2943	28.5369	28.3309	27.8577	27.9811	27.8337	Alternativesplicing;Completeproteome;Directproteinsequencing;Disulfidebond;Glycoprotein;Hydrolase;Immunity;Membrane;Metal-binding;Phosphoprotein;Referenceproteome;Secreted;Signal;Zinc	+	72h C.albicans_PBS	+	24h C.albicans_PBS	19	19	19	67.5	67.5	67.5	57.706	0	323.31	82941000000	2427	2.70926	0.0226866	-0.498801	-4.15858	4.8444	0.00337188	-0.415465	-7.82349	Q8VCS0;CON__ENSEMBL:ENSBTAP00000016285	Q8VCS0	N-acetylmuramoyl-L-alanine amidase	Pglyrp2
Comt	Catechol O-methyltransferase	0.787415	0.748519	20.1929	13.8969	20.6	19.1943	14.0621	15.0567	15.0878	19.7456	18.3434	15.6522	16.6315	15.035	16.8398	19.3347	15.9827	15.4867	12.877	22.964	3D-structure;Alternativeinitiation;Catecholaminemetabolism;Cellmembrane;Completeproteome;Cytoplasm;Magnesium;Membrane;Metal-binding;Methyltransferase;Neurotransmitterdegradation;Phosphoprotein;Referenceproteome;S-adenosyl-L-methionine;Signal-anchor;Transferase;Transmembrane;Transmembranehelix					4	4	4	28.3	28.3	28.3	29.486	0	18.213	49292000	12	0.0143571	0.985983	0.0803436	0.0417987	0.103796	0.981558	-0.417889	-0.277008	O88587	O88587	Catechol O-methyltransferase	Comt
Pi16	Peptidase inhibitor 16	0.308048	0.747448	24.6926	24.2277	24.4497	24.2924	25.3016	25.3987	22.8809	24.8088	24.1731	24.2047	24.5	25.2755	23.6807	22.9718	23.6638	23.1976	23.4635	23.0025	Alternativesplicing;Completeproteome;Glycoprotein;Membrane;Proteaseinhibitor;Referenceproteome;Signal;Transmembrane;Transmembranehelix	+	72h C.albicans_PBS			9	9	9	31.1	31.1	31.1	52.664	0	323.31	10009000000	408	3.70209	0.00473434	-1.39713	-5.69904	0.511381	0.778725	-0.419955	-1.07401	Q9ET66	Q9ET66	Peptidase inhibitor 16	Pi16
Col1a1	Collagen alpha-1(I) chain	0.127654	0.744353	25.6889	26.0019	25.4548	24.7494	24.7718	25.8769	24.6579	25.4167	25.1507	25.2364	24.776	24.7505	23.8834	23.9872	24.1117	20.4743	23.2823	24.1126	Alternativesplicing;Calcium;Collagen;Completeproteome;Disulfidebond;Extracellularmatrix;Glycoprotein;Hydroxylation;Metal-binding;Pyrrolidonecarboxylicacid;Referenceproteome;Repeat;Secreted;Signal					9	9	9	13	13	13	138.03	0	323.31	7989900000	483	2.16994	0.0573822	-2.11535	-3.40081	0.893965	0.575631	-0.425941	-1.66121	P11087;CON__Q862S4	P11087	Collagen alpha-1(I) chain	Col1a1
Grhpr	Glyoxylate reductase/hydroxypyruvate reductase	0.810968	0.743081	13.8354	20.3505	20.6036	14.4875	13.0133	14.8613	14.9303	20.8567	15.7535	15.359	13.9103	13.7713	13.2863	22.6629	14.4577	12.8144	15.0472	13.132	Completeproteome;Directproteinsequencing;NADP;Oxidoreductase;Phosphoprotein;Referenceproteome					4	4	4	28.7	28.7	28.7	35.328	0	47.074	148520000	28	0.186232	0.890624	-0.958491	-0.465885	0.0909962	0.986355	-0.428409	-0.245588	Q91Z53	Q91Z53	Glyoxylate reductase/hydroxypyruvate reductase	Grhpr
Pltp	Phospholipid transfer protein	0.106081	0.743066	27.9748	28.6445	29.2617	28.8964	28.9561	28.8252	27.5546	28.6087	28.5332	28.5076	28.5388	28.2452	28.1302	28.2147	28.2631	27.725	28.0294	28.115	Completeproteome;Disulfidebond;Glycoprotein;Lipidtransport;Referenceproteome;Secreted;Signal;Transport	+	72h C.albicans_PBS			21	21	21	61.3	61.3	61.3	54.452	0	323.31	59843000000	1975	2.24905	0.0495721	-0.680211	-3.50957	0.974364	0.54239	-0.428437	-1.77619	P55065	P55065	Phospholipid transfer protein	Pltp
Slc3a2	4F2 cell-surface antigen heavy chain	0.0933258	0.7416	25.3617	25.4298	24.924	24.6285	24.3657	24.4596	24.6251	24.4991	24.5409	23.7394	24.5619	24.6151	24.1009	24.2489	24.2461	24.2662	24.6227	24.5191	Alternativesplicing;Amino-acidtransport;Cellmembrane;Completeproteome;Directproteinsequencing;Disulfidebond;Glycoprotein;Isopeptidebond;Membrane;Phosphoprotein;Referenceproteome;Signal-anchor;Transmembrane;Transmembranehelix;Transport;Ublconjugation					12	12	12	41.3	41.3	41.3	58.336	0	178.88	2428000000	362	1.58084	0.14865	-0.527548	-2.6053	1.03	0.517174	-0.431287	-1.85468	P10852	P10852	4F2 cell-surface antigen heavy chain	Slc3a2
Ahsg	Alpha-2-HS-glycoprotein	0.0109222	0.739026	34.7551	34.4817	34.432	34.4316	34.759	35.0059	34.3434	34.1855	34.0766	33.8262	34.5705	34.2453	33.7506	34.1928	34.1046	34.257	34.2098	33.5835	Completeproteome;Directproteinsequencing;Disulfidebond;Glycoprotein;Phosphoprotein;Referenceproteome;Repeat;Secreted;Signal	+	72h C.albicans_PBS			15	15	15	75.1	75.1	75.1	37.325	0	323.31	6717100000000	8904	2.74912	0.0209661	-0.627829	-4.21635	1.96169	0.177564	-0.436303	-3.1174	P29699;CON__P12763	P29699	Alpha-2-HS-glycoprotein	Ahsg
Serpinf1	Pigment epithelium-derived factor	0.0778243	0.738378	24.7069	25.1703	23.8159	24.3349	24.4869	24.7006	24.2976	23.866	23.7767	23.8334	24.3425	24.4738	24.1176	24.4298	24.1157	24.4581	24.2795	24.3255	Completeproteome;Directproteinsequencing;Glycoprotein;Phosphoprotein;Pyrrolidonecarboxylicacid;Referenceproteome;Secreted;Signal					10	10	10	38.1	38.1	38.1	46.233	0	323.31	25309000000	818	0.638862	0.554925	-0.248208	-1.27927	1.10888	0.459509	-0.437569	-1.96472	P97298;CON__Q95121	P97298	Pigment epithelium-derived factor	Serpinf1
Serpina3c	Serine protease inhibitor A3C	0.433871	0.738213	24.2058	24.9663	24.394	24.7181	24.0245	24.9986	24.7186	24.4926	24.2116	24.3339	25.2523	21.6708	24.4315	24.7359	24.4107	23.9492	23.1386	23.9795	Completeproteome;Glycoprotein;Proteaseinhibitor;Referenceproteome;Secreted;Serineproteaseinhibitor;Signal					12	9	8	40	33.6	28.8	46.765	0	323.31	2473000000	330	0.831551	0.437255	-0.443601	-1.57045	0.362639	0.849635	-0.43789	-0.815333	P29621	P29621	Serine protease inhibitor A3C	Serpina3c
Masp1	Mannan-binding lectin serine protease 1;Mannan-binding lectin serine protease 1 heavy chain;Mannan-binding lectin serine protease 1 light chain	0.0230545	0.733242	28.2732	28.9521	28.4023	28.4905	28.4793	28.3753	28.5168	28.0343	27.881	27.7371	27.7346	28.3832	28.3047	28.7378	28.1307	28.3099	28.0717	28.4786	Alternativesplicing;Autocatalyticcleavage;Calcium;Complementactivationlectinpathway;Completeproteome;Directproteinsequencing;Disulfidebond;EGF-likedomain;Glycoprotein;Hydrolase;Hydroxylation;Immunity;Innateimmunity;Metal-binding;Protease;Referenceproteome;Repeat;Secreted;Serineprotease;Signal;Sushi					22	22	22	40.9	40.9	40.9	79.967	0	323.31	45907000000	1647	0.544981	0.62271	-0.156585	-1.12935	1.63724	0.253863	-0.447639	-2.68096	P98064	P98064	Mannan-binding lectin serine protease 1;Mannan-binding lectin serine protease 1 heavy chain;Mannan-binding lectin serine protease 1 light chain	Masp1
C1sb	Complement C1s-B subcomponent;Complement C1s-B subcomponent heavy chain;Complement C1s-B subcomponent light chain	0.133177	0.732679	22.587	22.5588	21.5697	21.6695	22.1667	21.8419	21.7531	21.1433	20.9616	21.6243	21.8592	22.3597	21.1992	21.6738	22.1267	19.4119	21.1742	21.6924	Calcium;Complementpathway;Completeproteome;Disulfidebond;EGF-likedomain;Glycoprotein;Hydrolase;Hydroxylation;Immunity;Innateimmunity;Metal-binding;Protease;Referenceproteome;Repeat;Serineprotease;Signal;Sushi					12	2	2	30.1	6.1	6.1	76.699	0	90.34	1762600000	147	1.12789	0.287058	-0.852589	-1.99104	0.875572	0.589523	-0.448747	-1.63461	Q8CFG8	Q8CFG8	Complement C1s-B subcomponent;Complement C1s-B subcomponent heavy chain;Complement C1s-B subcomponent light chain	C1sb
Dnpep	Aspartyl aminopeptidase	0.793926	0.731349	19.1597	20.9911	20.4294	15.1803	12.9433	14.736	15.0362	14.7373	18.7772	19.774	18.0978	14.3091	15.3525	15.1843	18.8809	13.5862	14.2717	13.695	Aminopeptidase;Completeproteome;Cytoplasm;Hydrolase;Metal-binding;Metalloprotease;Phosphoprotein;Protease;Referenceproteome;Zinc					5	5	5	17.1	17.1	17.1	52.206	0	16.819	42640000	14	0.654729	0.54791	-2.07821	-1.30401	0.10022	0.984259	-0.451368	-0.268294	Q9Z2W0	Q9Z2W0	Aspartyl aminopeptidase	Dnpep
Fmod	Fibromodulin	0.598383	0.728646	21.984	22.5606	17.5978	20.278	22.5011	21.6744	22.0286	20.6888	20.8043	20.0581	19.8228	20.453	20.9606	21.554	20.8167	16.8729	16.2889	20.585	Completeproteome;Disulfidebond;Extracellularmatrix;Glycoprotein;Leucine-richrepeat;Proteoglycan;Pyrrolidonecarboxylicacid;Referenceproteome;Repeat;Secreted;Signal;Sulfation					2	2	2	12.5	12.5	12.5	43.054	0	9.346	126200000	53	0.652571	0.54791	-1.5863	-1.30065	0.223021	0.938049	-0.456709	-0.543966	P50608	P50608	Fibromodulin	Fmod
Aqp1	Aquaporin-1	0.728671	0.72478	20.0382	19.6255	18.3374	18.374	17.4269	15.3516	19.0841	20.2682	19.4894	18.9397	13.982	14.604	19.7382	14.2141	14.8748	15.6714	14.536	14.5446	Cellmembrane;Completeproteome;Glycoprotein;Membrane;Phosphoprotein;Referenceproteome;Repeat;Transmembrane;Transmembranehelix;Transport					1	1	1	7.4	7.4	7.4	28.793	0	24.741	124840000	41	1.40573	0.185673	-2.59576	-2.36982	0.137469	0.9792	-0.464385	-0.356779	Q02013	Q02013	Aquaporin-1	Aqp1
Blvra	Biliverdin reductase A	0.813541	0.723624	21.016	21.2373	21.6239	15.0664	13.0429	15.8542	17.0072	21.7625	20.3023	15.4404	14.8073	15.7207	14.5216	21.8622	20.9802	15.402	16.2744	14.9322	Acetylation;Completeproteome;Cytoplasm;Metal-binding;NAD;NADP;Oxidoreductase;Phosphoprotein;Referenceproteome;Zinc					6	6	6	30.8	30.8	30.8	33.524	0.0050302	3.7535	77190000	19	0.121145	0.926375	-0.644659	-0.318606	0.0896205	0.986355	-0.466688	-0.242172	Q9CY64	Q9CY64	Biliverdin reductase A	Blvra
Serpind1	Heparin cofactor 2	0.0242226	0.720105	26.1667	25.4555	26.1806	26.1353	26.2741	26.1411	25.8384	25.2607	25.114	25.8362	25.6574	25.8043	25.4805	25.8069	25.0869	25.643	25.944	25.4625	Bloodcoagulation;Completeproteome;Directproteinsequencing;Glycoprotein;Hemostasis;Heparin-binding;Proteaseinhibitor;Referenceproteome;Repeat;Serineproteaseinhibitor;Signal;Sulfation					23	23	22	65.5	65.5	65.5	54.496	0	323.31	59947000000	1609	1.73579	0.114807	-0.488276	-2.81319	1.61578	0.253863	-0.473721	-2.65217	P49182	P49182	Heparin cofactor 2	Serpind1
Chl1	Neural cell adhesion molecule L1-like protein;Processed neural cell adhesion molecule L1-like protein	0.669708	0.718706	19.9641	18.8235	19.6498	19.6782	21.4856	15.063	15.6195	19.7825	18.5268	19.4338	19.012	19.4303	18.1467	14.91	15.2505	14.0075	15.7165	17.42	Alternativesplicing;Celladhesion;Cellmembrane;Completeproteome;Developmentalprotein;Differentiation;Disulfidebond;Extracellularmatrix;Glycoprotein;Immunoglobulindomain;Membrane;Neurogenesis;Referenceproteome;Repeat;Secreted;Signal;Transmembrane;Transmembranehelix					3	3	3	4.5	4.5	4.5	135.07	0	11.07	30116000	26	1.823	0.097974	-3.20214	-2.93037	0.174115	0.957293	-0.476525	-0.43941	P70232	P70232	Neural cell adhesion molecule L1-like protein;Processed neural cell adhesion molecule L1-like protein	Chl1
Apoc2	Apolipoprotein C-II	0.424857	0.717505	19.2009	19.8751	20.5721	19.6718	18.1614	17.0457	18.0744	18.7525	18.0095	19.5543	18.3343	18.9284	19.3192	18.5	19.2622	19.043	13.7602	18.4339	Chylomicron;Completeproteome;HDL;LDL;Lipiddegradation;Lipidmetabolism;Lipidtransport;Referenceproteome;Secreted;Signal;Transport;VLDL					1	1	1	21.6	21.6	21.6	10.741	0	52.362	161630000	65	0.477705	0.671702	-1.03475	-1.01753	0.371758	0.846818	-0.478938	-0.831953	Q05020	Q05020	Apolipoprotein C-II	Apoc2
Mug1	Murinoglobulin-1	0.0308231	0.714714	34.424	34.3794	33.6768	34.4546	34.4558	33.6045	34.0835	33.4207	33.7889	33.484	33.6788	33.6319	32.8523	33.2982	32.9572	32.989	32.9497	32.9789	Baitregion;Completeproteome;Directproteinsequencing;Disulfidebond;Glycoprotein;Proteaseinhibitor;Referenceproteome;Secreted;Serineproteaseinhibitor;Signal;Thioesterbond	+	72h C.albicans_PBS			123	123	89	90	90	71.1	165.3	0	323.31	10318000000000	76119	4.17786	0.00234662	-1.16167	-6.52987	1.51112	0.29363	-0.484562	-2.51169	P28665	P28665	Murinoglobulin-1	Mug1
Emilin1	EMILIN-1	0.763145	0.708348	17.0432	15.2569	21.0067	20.9967	20.9566	20.9553	19.8803	20.8682	15.2778	14.8529	21.3009	21.0505	14.6949	16.4376	13.8204	16.2155	15.1005	14.2469	Celladhesion;Coiledcoil;Collagen;Completeproteome;Disulfidebond;Extracellularmatrix;Glycoprotein;Referenceproteome;Secreted;Signal	+	72h C.albicans_PBS			3	3	3	3.8	3.8	3.8	107.58	0	6.0268	30613000	13	2.45298	0.0354733	-4.28326	-3.79338	0.117393	0.9792	-0.497471	-0.309702	Q99K41	Q99K41	EMILIN-1	Emilin1
Lum	Lumican	4.26905e-05	0.707985	31.0619	31.3211	31.2169	31.0536	31.2465	31.0316	30.651	30.7795	30.6631	30.4351	30.6238	30.7899	30.965	30.5037	30.879	29.6599	30.189	30.202	Completeproteome;Directproteinsequencing;Disulfidebond;Extracellularmatrix;Glycoprotein;Leucine-richrepeat;Proteoglycan;Pyrrolidonecarboxylicacid;Referenceproteome;Repeat;Secreted;Signal;Sulfation	+	72h C.albicans_PBS	+	24h C.albicans_PBS	15	15	15	58.9	58.9	58.9	38.265	0	323.31	272910000000	3228	2.37156	0.0392951	-0.755519	-3.67942	4.36967	0.00474803	-0.498208	-6.88553	P51885;CON__Q05443	P51885	Lumican	Lum
Galm	Aldose 1-epimerase	0.612098	0.705735	14.8812	16.6725	18.8674	12.6852	16.0667	15.0926	13.3669	16.0769	14.902	16.2111	16.1083	14.5835	17.866	18.0921	19.2132	14.2509	15.096	15.3806	Carbohydratemetabolism;Completeproteome;Cytoplasm;Isomerase;Referenceproteome					3	3	3	16.7	16.7	16.7	37.798	0	71.924	36714000	12	0.355177	0.766092	0.938882	0.801646	0.213179	0.940265	-0.502801	-0.523399	Q8K157	Q8K157	Aldose 1-epimerase	Galm
B4galnt1	Beta-1,4 N-acetylgalactosaminyltransferase 1	0.761126	0.702692	14.8246	19.7934	16.2294	19.828	15.1518	19.7835	21.596	13.5052	15.0151	16.314	15.8769	20.2493	16.5302	18.4496	13.7437	21.2536	21.3195	19.0646	Completeproteome;Disulfidebond;Glycoprotein;Glycosyltransferase;Golgiapparatus;Membrane;Referenceproteome;Signal-anchor;Transferase;Transmembrane;Transmembranehelix					8	8	8	27	27	27	59.211	0	27.237	53219000	46	0.206653	0.882428	0.791742	0.509634	0.118544	0.9792	-0.509035	-0.312438	Q09200	Q09200	Beta-1,4 N-acetylgalactosaminyltransferase 1	B4galnt1
Ceacam1	Carcinoembryonic antigen-related cell adhesion molecule 1	0.012486	0.702327	24.1772	24.3149	23.9653	24.1726	23.4031	23.4967	23.4063	23.2322	23.2716	23.4082	23.533	23.6199	23.6625	23.1521	24.2324	23.085	23.8235	23.566	3D-structure;Alternativesplicing;Cellmembrane;Completeproteome;Directproteinsequencing;Disulfidebond;Glycoprotein;Hostcellreceptorforvirusentry;Host-virusinteraction;Immunoglobulindomain;Membrane;Receptor;Referenceproteome;Repeat;Signal;Transmembrane;Transmembranehelix					6	6	6	16.5	16.5	16.5	57.015	0	225.23	2030700000	501	0.734045	0.488716	-0.334707	-1.42546	1.90358	0.191331	-0.509785	-3.0389	P31809;Q925P2	P31809	Carcinoembryonic antigen-related cell adhesion molecule 1	Ceacam1
C1sa	Complement C1s-A subcomponent;Complement C1s-A subcomponent heavy chain;Complement C1s-A subcomponent light chain	0.00875283	0.701624	27.0733	27.4574	27.1777	26.9844	27.0024	26.6012	26.548	26.5612	26.0525	26.5112	26.7888	26.7671	27.1951	27.2712	27.2463	27.3944	27.1814	27.2965	Calcium;Complementpathway;Completeproteome;Disulfidebond;EGF-likedomain;Glycoprotein;Hydrolase;Hydroxylation;Immunity;Innateimmunity;Metal-binding;Protease;Referenceproteome;Repeat;Serineprotease;Signal;Sushi					23	23	13	59.9	59.9	35.9	76.857	0	323.31	72563000000	2346	1.00054	0.341462	0.214759	1.81322	2.05785	0.165027	-0.511231	-3.24781	Q8CG14	Q8CG14	Complement C1s-A subcomponent;Complement C1s-A subcomponent heavy chain;Complement C1s-A subcomponent light chain	C1sa
Clu	Clusterin;Clusterin beta chain;Clusterin alpha chain	0.0198054	0.700354	32.6445	32.8729	31.8847	32.208	32.0996	32.0305	32.0309	31.7829	31.5403	31.4299	31.9559	31.9172	32.2403	33.006	32.2758	32.8668	32.6549	32.5028	Chaperone;Completeproteome;Cytoplasm;Cytoplasmicvesicle;Disulfidebond;Endoplasmicreticulum;Glycoprotein;Membrane;Microsome;Mitochondrion;Nucleus;Phosphoprotein;Referenceproteome;Secreted;Signal;Ublconjugation					28	28	28	61.4	61.4	61.4	51.655	0	323.31	795380000000	3999	0.778001	0.464776	0.301061	1.49135	1.70322	0.232778	-0.513844	-2.76947	Q06890	Q06890	Clusterin;Clusterin beta chain;Clusterin alpha chain	Clu
C5	Complement C5;Complement C5 beta chain;Complement C5 alpha chain;C5a anaphylatoxin;Complement C5 alpha chain	0.05468	0.697917	31.1173	31.2385	30.2339	31.2089	31.2961	30.1673	30.8302	30.1867	30.2381	30.3577	30.1404	30.3957	30.639	30.8125	30.4578	30.7769	30.7307	30.6956	3D-structure;Cleavageonpairofbasicresidues;Complementalternatepathway;Complementpathway;Completeproteome;Cytolysis;Disulfidebond;Glycoprotein;Immunity;Inflammatoryresponse;Innateimmunity;Membraneattackcomplex;Referenceproteome;Secreted;Signal					70	70	70	63.3	63.3	63.3	188.88	0	323.31	398690000000	7906	0.390047	0.738094	-0.191604	-0.86495	1.26217	0.386921	-0.518874	-2.17528	P06684	P06684	Complement C5;Complement C5 beta chain;Complement C5 alpha chain;C5a anaphylatoxin;Complement C5 alpha chain	C5
Itgb1	Integrin beta-1	0.121908	0.697363	24.9192	24.9458	24.1145	25.3677	24.3564	25.0699	23.4757	24.0089	24.6192	25.0676	23.8639	24.6182	23.5321	22.4126	21.4522	21.4489	22.9077	22.4545	Acetylation;Alternativesplicing;Celladhesion;Celljunction;Cellmembrane;Cellprojection;Completeproteome;Disulfidebond;Endosome;Glycoprotein;Integrin;Magnesium;Membrane;Metal-binding;Phosphoprotein;Receptor;Referenceproteome;Repeat;Signal;Transmembrane;Transmembranehelix	+	72h C.albicans_PBS			10	10	10	24.3	24.3	24.3	88.231	0	226.12	1592600000	210	4.05741	0.00250558	-2.4276	-6.31285	0.91397	0.572179	-0.520019	-1.69001	P09055	P09055	Integrin beta-1	Itgb1
Fgg	Fibrinogen gamma chain	0.733795	0.697188	18.324	15.2187	19.5083	18.4003	14.7272	13.9132	12.8222	19.2008	16.032	14.9876	14.1273	19.7993	14.694	13.8784	14.7045	17.771	15.1051	18.2269	Adaptiveimmunity;Bloodcoagulation;Calcium;Coiledcoil;Completeproteome;Disulfidebond;Glycoprotein;Hemostasis;Immunity;Innateimmunity;Isopeptidebond;Metal-binding;Referenceproteome;Secreted;Signal					6	6	6	21.6	21.6	21.6	49.391	0	76.288	128970000	39	0.348616	0.768915	-0.951938	-0.789545	0.134425	0.9792	-0.52038	-0.349729	Q8VCM7	Q8VCM7	Fibrinogen gamma chain	Fgg
Igfals	Insulin-like growth factor-binding protein complex acid labile subunit	0.000767011	0.695989	28.5082	28.5427	28.4084	28.5046	28.7197	28.7627	27.6705	28.2997	28.003	28.1821	27.9357	28.2183	28.0244	27.9301	27.6484	27.6896	28.3804	27.9753	Celladhesion;Completeproteome;Glycoprotein;Leucine-richrepeat;Referenceproteome;Repeat;Secreted;Signal	+	72h C.albicans_PBS	+	24h C.albicans_PBS	20	20	20	59	59	59	66.959	0	323.31	93513000000	2234	3.39673	0.00801449	-0.633021	-5.20032	3.1152	0.0289227	-0.522863	-4.76133	P70389	P70389	Insulin-like growth factor-binding protein complex acid labile subunit	Igfals
Dhdh	Trans-1,2-dihydrobenzene-1,2-diol dehydrogenase	0.619483	0.695241	14.1515	20.3288	15.6731	14.4349	14.862	16.1352	16.8334	15.3302	14.1067	14.5594	15.231	16.3783	20.0254	20.1666	14.6913	15.2756	13.868	15.7854	Completeproteome;NADP;Oxidoreductase;Referenceproteome					7	7	7	35.4	35.4	35.4	36.3	0	6.3826	69938000	18	0.193892	0.890624	0.704439	0.482419	0.207971	0.944988	-0.524415	-0.512421	Q9DBB8	Q9DBB8	Trans-1,2-dihydrobenzene-1,2-diol dehydrogenase	Dhdh
Uroc1	Urocanate hydratase	0.823994	0.691923	16.283	19.1726	24.3478	21.3946	17.115	13.4521	13.5864	23.6933	20.6963	14.9916	20.8846	14.7251	19.9385	22.4415	21.8048	14.0181	17.5094	13.9532	Completeproteome;Histidinemetabolism;Lyase;NAD;Referenceproteome					12	12	12	33	33	33	74.589	0	195.09	1363200000	133	0.057103	0.961865	-0.349939	-0.159054	0.084076	0.986355	-0.531317	-0.228326	Q8VC12	Q8VC12	Urocanate hydratase	Uroc1
Il1rl1	Interleukin-1 receptor-like 1	0.808045	0.686302	21.2979	14.6528	20.2478	14.3091	15.0938	19.9429	12.4135	21.788	20.611	13.0525	14.2489	20.1719	20.0374	15.3024	15.0604	14.4743	15.4575	14.8703	Alternativesplicing;Cellmembrane;Completeproteome;Disulfidebond;Glycoprotein;Immunoglobulindomain;Membrane;Receptor;Referenceproteome;Repeat;Secreted;Signal;Transmembrane;Transmembranehelix					4	4	4	15.5	15.5	15.5	64.801	0.0042872	4.7203	65319000	8	0.528134	0.630354	-1.7237	-1.10172	0.0925642	0.986355	-0.543084	-0.249472	P14719	P14719	Interleukin-1 receptor-like 1	Il1rl1
Ctso	Cathepsin O	0.0042375	0.685678	24.3358	24.035	24.2262	24.2826	24.1033	24.4529	23.6138	24.1607	23.6394	23.9892	23.508	23.2582	24.0509	24.6483	23.9773	24.4772	24.3357	24.3699	Completeproteome;Disulfidebond;Glycoprotein;Hydrolase;Lysosome;Protease;Referenceproteome;Signal;Thiolprotease;Zymogen					4	4	4	28.5	28.5	28.5	34.723	0	51.875	1180100000	150	0.241359	0.842334	0.0705856	0.581707	2.37289	0.10957	-0.544396	-3.68127	Q8BM88	Q8BM88	Cathepsin O	Ctso
Bcam	Basal cell adhesion molecule	0.732121	0.685562	14.0396	21.8631	16.169	14.5722	14.305	16.2615	14.8496	20.3851	14.9441	14.3893	15.6419	13.7326	20.2514	19.9509	21.0725	14.394	12.9648	14.1352	Celladhesion;Completeproteome;Disulfidebond;Glycoprotein;Immunoglobulindomain;Membrane;Phosphoprotein;Receptor;Referenceproteome;Repeat;Signal;Transmembrane;Transmembranehelix					2	2	2	8.5	8.5	8.5	67.669	0	9.222	76014000	21	0.194505	0.890624	0.926411	0.483735	0.135417	0.9792	-0.544641	-0.35203	Q9R069	Q9R069	Basal cell adhesion molecule	Bcam
Serpinb2	Plasminogen activator inhibitor 2, macrophage	0.75334	0.682284	16.0717	14.9551	20.8702	21.9051	15.1519	18.9181	15.6918	14.9075	14.5866	18.0563	19.3735	21.9471	16.4411	15.8105	15.802	15.2209	18.9847	15.2999	Completeproteome;Cytoplasm;Glycoprotein;Plasminogenactivation;Polymorphism;Proteaseinhibitor;Referenceproteome;Secreted;Serineproteaseinhibitor;Signal					2	2	2	8	8	8	46.291	0.0042644	4.6444	28530000	14	0.630399	0.561354	-1.71884	-1.26601	0.123009	0.9792	-0.551556	-0.323011	P12388	P12388	Plasminogen activator inhibitor 2, macrophage	Serpinb2
Creb3l3	Cyclic AMP-responsive element-binding protein 3-like protein 3;Processed cyclic AMP-responsive element-binding protein 3-like protein 3	0.515327	0.682121	18.3603	15.2829	16.8428	15.1831	18.1373	16.2226	16.8783	17.0289	16.8433	16.7009	16.0529	13.2134	14.5158	14.6219	15.0867	14.4752	14.3055	16.0556	Activator;Completeproteome;DNA-binding;Endoplasmicreticulum;Glycoprotein;Membrane;Nucleus;Referenceproteome;Signal-anchor;Transcription;Transcriptionregulation;Transmembrane;Transmembranehelix;Unfoldedproteinresponse					1	1	1	3.5	3.5	3.5	52.145	0.0011161	5.6509	11227000	10	1.84097	0.0960773	-1.82806	-2.95454	0.287917	0.895146	-0.551901	-0.674428	Q91XE9	Q91XE9	Cyclic AMP-responsive element-binding protein 3-like protein 3;Processed cyclic AMP-responsive element-binding protein 3-like protein 3	Creb3l3
Psmd1	26S proteasome non-ATPase regulatory subunit 1	0.672787	0.682002	14.378	15.905	19.2347	18.7865	15.6529	15.2782	15.7124	19.9262	17.1518	14.2853	13.0393	15.8076	18.7088	19.5302	18.4877	14.2109	15.9775	17.527	Acetylation;Completeproteome;Phosphoprotein;Proteasome;Referenceproteome;Repeat					4	4	4	8.3	8.3	8.3	105.73	0.0032609	5.049	84969000	27	0.331226	0.782985	0.867806	0.757166	0.172123	0.957293	-0.552152	-0.435019	Q3TXS7	Q3TXS7	26S proteasome non-ATPase regulatory subunit 1	Psmd1
Ces1d	Carboxylesterase 1D	0.699687	0.679431	15.6259	13.6295	22.5151	14.9107	13.7079	14.5764	14.0415	15.8719	15.2474	16.1446	15.0663	15.248	14.7756	16.5248	15.9935	14.4116	16.0856	14.1491	Completeproteome;Cytoplasm;Directproteinsequencing;Disulfidebond;Endoplasmicreticulum;Glycoprotein;Hydrolase;Lipiddegradation;Lipiddroplet;Lipidmetabolism;Referenceproteome;Serineesterase;Signal					15	12	11	42.8	37.5	34.9	61.787	0	40.9	225080000	39	0.135491	0.925275	-0.504185	-0.352201	0.155096	0.972922	-0.557602	-0.39703	Q8VCT4	Q8VCT4	Carboxylesterase 1D	Ces1d
C9	Complement component C9	0.271869	0.677189	29.9221	30.2193	27.6389	29.5779	29.5445	28.3953	29.885	28.4445	28.3893	28.0345	28.7956	28.3748	29.0495	30.2525	29.3612	29.9389	29.2224	29.2455	Cellmembrane;Complementalternatepathway;Complementpathway;Completeproteome;Cytolysis;Disulfidebond;EGF-likedomain;Glycoprotein;Immunity;Innateimmunity;Membrane;Membraneattackcomplex;Referenceproteome;Secreted;Signal;Transmembrane;Transmembranebetastrand					18	18	18	48.9	48.9	48.9	62.002	0	323.31	112050000000	1879	0.279968	0.815627	0.295325	0.658892	0.56564	0.765143	-0.56237	-1.1629	P06683	P06683	Complement component C9	C9
C8g	Complement component C8 gamma chain	0.158798	0.675469	30.2649	30.5474	28.7811	30.2832	30.5773	28.8291	29.9792	29.0621	29.3605	29.1303	29.1007	29.2539	29.5992	30.0814	29.4639	29.564	29.2951	29.5569	Complementalternatepathway;Complementpathway;Completeproteome;Cytolysis;Disulfidebond;Glycoprotein;Immunity;Innateimmunity;Membraneattackcomplex;Pyrrolidonecarboxylicacid;Referenceproteome;Retinol-binding;Secreted;Signal					13	13	13	74.3	74.3	74.3	22.508	0	323.31	125240000000	2111	0.352212	0.768131	-0.287087	-0.796185	0.799156	0.644448	-0.566038	-1.52275	Q8VCG4	Q8VCG4	Complement component C8 gamma chain	C8g
Pgm1	Phosphoglucomutase-1	0.758419	0.673144	17.0804	21.1178	23.245	21.3606	15.8224	13.1068	16.2565	21.022	18.8153	15.2409	19.2769	17.6953	21.5278	22.5755	21.8297	14.3803	16.5415	15.861	Acetylation;Carbohydratemetabolism;Completeproteome;Cytoplasm;Glucosemetabolism;Isomerase;Magnesium;Metal-binding;Phosphoprotein;Referenceproteome					16	16	16	50.4	50.4	50.4	61.417	0	323.31	816470000	144	0.0263971	0.983359	0.1638	0.0758573	0.120091	0.9792	-0.571014	-0.316109	Q9D0F9	Q9D0F9	Phosphoglucomutase-1	Pgm1
Il1rap	Interleukin-1 receptor accessory protein	0.0235477	0.672512	29.0613	28.9823	28.0697	28.5652	28.6007	28.5426	28.4618	27.5861	27.8711	27.7454	28.2181	28.5051	27.7959	27.8491	27.3767	27.693	28.1809	27.9274	Alternativesplicing;Cellmembrane;Completeproteome;Disulfidebond;Glycoprotein;Immunity;Immunoglobulindomain;Inflammatoryresponse;Innateimmunity;Membrane;Receptor;Referenceproteome;Repeat;Secreted;Signal;Transmembrane;Transmembranehelix	+	72h C.albicans_PBS			15	15	15	31.6	31.6	31.6	65.74	0	323.31	98684000000	1884	2.99835	0.0135739	-0.833118	-4.58441	1.62805	0.253863	-0.572368	-2.66863	Q61730	Q61730	Interleukin-1 receptor accessory protein	Il1rap
Cd96	T-cell surface protein tactile	0.280991	0.671728	23.4397	23.7769	22.9432	21.7685	24.9594	24.0452	23.194	22.2063	22.662	23.8707	23.0954	22.4603	14.8573	16.4966	18.5715	14.7879	22.4676	11.3771	Celladhesion;Completeproteome;Disulfidebond;Glycoprotein;Immunoglobulindomain;Membrane;Referenceproteome;Repeat;Signal;Transmembrane;Transmembranehelix	+	72h C.albicans_PBS			4	4	4	9.6	9.6	9.6	67.132	0	9.0061	326380000	51	2.86936	0.0165402	-7.0625	-4.39241	0.551307	0.765143	-0.57405	-1.13966	Q3U0X8	Q3U0X8	T-cell surface protein tactile	Cd96
Cxadr	Coxsackievirus and adenovirus receptor homolog	0.839021	0.669308	14.9816	15.9258	16.3994	29.1555	23.0644	15.3705	17.5204	17.2372	23.4409	22.723	15.7963	14.7039	12.9653	15.0578	26.1566	15.507	12.9651	14.5025	3D-structure;Alternativesplicing;Celladhesion;Celljunction;Cellmembrane;Completeproteome;Disulfidebond;Glycoprotein;Immunoglobulindomain;Lipoprotein;Membrane;Palmitate;Phosphoprotein;Receptor;Referenceproteome;Repeat;Secreted;Signal;Tightjunction;Transmembrane;Transmembranehelix					2	2	2	9.6	9.6	9.6	39.947	0.010252	2.7528	1248600000	14	0.439141	0.707296	-2.95712	-0.951468	0.076227	0.986355	-0.579257	-0.208504	P97792	P97792	Coxsackievirus and adenovirus receptor homolog	Cxadr
Pdgfra	Platelet-derived growth factor receptor alpha	0.245643	0.669115	21.8006	22.9996	21.9747	21.4742	24.1025	23.5216	22.3856	22.0924	21.6768	22.1384	21.4126	22.6895	21.4083	21.0335	21.8412	21.9376	21.6094	21.5814	Alternativesplicing;ATP-binding;Cellmembrane;Chemotaxis;Completeproteome;Developmentalprotein;Disulfidebond;Glycoprotein;Immunoglobulindomain;Kinase;Membrane;Nucleotide-binding;Phosphoprotein;Proto-oncogene;Receptor;Referenceproteome;Repeat;Signal;Transferase;Transmembrane;Transmembranehelix;Tyrosine-proteinkinase;Ublconjugation					10	10	10	16.6	16.6	16.6	122.68	0	189.43	1024600000	255	1.42304	0.182914	-1.077	-2.39317	0.609696	0.753067	-0.579674	-1.23337	P26618	P26618	Platelet-derived growth factor receptor alpha	Pdgfra
Alpl	Alkaline phosphatase, tissue-nonspecific isozyme	0.722755	0.668564	21.8172	21.8134	22.6751	20.4327	14.6095	22.5394	21.2076	19.9005	15.9721	22.3031	18.8373	22.1816	20.9957	15.4006	14.5549	14.9785	14.6034	14.2134	Cellmembrane;Completeproteome;Disulfidebond;Glycoprotein;GPI-anchor;Hydrolase;Lipoprotein;Magnesium;Membrane;Metal-binding;Phosphoprotein;Referenceproteome;Signal;Zinc					2	2	2	5.3	5.3	5.3	57.514	0	13.79	77639000	34	1.85211	0.094822	-4.85679	-2.96954	0.141009	0.9792	-0.580863	-0.364941	P09242	P09242	Alkaline phosphatase, tissue-nonspecific isozyme	Alpl
Dync1h1	Cytoplasmic dynein 1 heavy chain 1	0.411763	0.667526	16.5023	14.1548	17.635	15.4459	15.1791	16.8529	15.0026	14.4739	14.5573	15.7377	15.1115	17.3885	17.2258	14.7658	14.4753	13.9894	15.3312	14.0907	3D-structure;Acetylation;ATP-binding;Coiledcoil;Completeproteome;Cytoplasm;Cytoskeleton;Diseasemutation;Dynein;Microtubule;Motorprotein;Nucleotide-binding;Phosphoprotein;Referenceproteome;Repeat;Transport					13	13	13	4.4	4.4	4.4	532.04	0	15.28	60678000	31	0.701757	0.514402	-0.981979	-1.37644	0.385353	0.845631	-0.583105	-0.856524	Q9JHU4	Q9JHU4	Cytoplasmic dynein 1 heavy chain 1	Dync1h1
Minpp1	Multiple inositol polyphosphate phosphatase 1	0.318489	0.66629	24.3163	22.8902	20.8558	23.0636	22.68	22.2575	23.2185	21.9592	22.0478	21.1292	21.485	22.7089	22.9421	23.8077	22.6151	23.5207	22.9681	22.7605	Cellmembrane;Completeproteome;Endoplasmicreticulum;Glycoprotein;Hydrolase;Membrane;Referenceproteome;Signal					8	8	8	25.8	25.8	25.8	54.537	0	205.5	1260100000	272	0.383611	0.743983	0.425145	0.85339	0.496905	0.781625	-0.585779	-1.04987	Q9Z2L6	Q9Z2L6	Multiple inositol polyphosphate phosphatase 1	Minpp1
L1cam	Neural cell adhesion molecule L1	0.0651268	0.66319	25.3017	25.4104	25.178	24.4246	25.5606	25.0646	23.5831	25.37	24.6495	24.7531	24.5413	24.4878	24.7253	24.4831	23.8854	23.635	24.6106	24.2112	Celladhesion;Cellmembrane;Completeproteome;Developmentalprotein;Differentiation;Directproteinsequencing;Disulfidebond;Glycoprotein;Immunoglobulindomain;Membrane;Neurogenesis;Phosphoprotein;Referenceproteome;Repeat;Signal;Transmembrane;Transmembranehelix	+	72h C.albicans_PBS			17	17	17	27.3	27.3	27.3	140.97	0	141.18	2322400000	302	2.42602	0.0361505	-0.898188	-3.75553	1.18624	0.420272	-0.592505	-2.07144	P11627	P11627	Neural cell adhesion molecule L1	L1cam
C8b	Complement component C8 beta chain	0.207297	0.661668	27.0223	26.7728	25.0211	26.48	27.0224	25.4295	26.8683	25.0981	25.3218	25.1967	25.8588	25.8294	26.1086	26.8812	26.0975	26.4613	26.3608	25.9661	Alternativesplicing;Complementalternatepathway;Complementpathway;Completeproteome;Cytolysis;Disulfidebond;EGF-likedomain;Glycoprotein;Immunity;Innateimmunity;Membraneattackcomplex;Phosphoprotein;Polymorphism;Referenceproteome;Repeat;Secreted;Signal					26	26	26	52.6	52.6	52.6	66.229	0	323.31	112540000000	2971	0.0195107	0.985983	0.0212555	0.0564836	0.683407	0.73516	-0.59582	-1.34833	Q8BH35	Q8BH35	Complement component C8 beta chain	C8b
Blmh	Bleomycin hydrolase	0.718101	0.661297	15.5677	14.758	20.8231	19.7589	19.1454	14.7217	15.0148	20.4558	19.7246	13.6234	14.8295	17.5469	19.108	14.1645	14.9179	14.0168	15.5045	14.3971	Acetylation;Completeproteome;Cytoplasm;Hydrolase;Protease;Referenceproteome;Thiolprotease					4	4	4	18.2	18.2	18.2	52.511	0	27.128	54891000	16	0.812053	0.449071	-2.111	-1.54179	0.143815	0.9792	-0.59663	-0.371382	Q8R016	Q8R016	Bleomycin hydrolase	Blmh
Xpnpep2		0.757782	0.660123	14.7515	20.7937	15.801	14.7519	15.6413	20.5539	13.6955	14.2567	20.9899	14.4153	21.3224	14.0184	21.9211	13.131	21.4789	17.6911	15.1273	20.8854	Aminopeptidase;Completeproteome;Hydrolase;Metal-binding;Protease;Proteomicsidentification;Referenceproteome					2	2	2	7.6	7.6	7.6	76.433	0	6.3264	59721000	30	0.300833	0.798923	1.32356	0.699434	0.120456	0.9792	-0.599192	-0.316974	B1AVD1	B1AVD1		Xpnpep2
Akr1c13	Aldo-keto reductase family 1 member C13	0.742688	0.658486	16.4246	19.1179	21.6674	19.2253	14.7542	12.075	14.2477	21.5862	14.8775	15.7295	17.2981	15.9088	14.9122	19.7892	18.0494	14.2824	15.4416	17.4666	3D-structure;Completeproteome;Directproteinsequencing;NAD;NADP;Oxidoreductase;Referenceproteome					3	3	3	17	17	17	37.057	0	43.381	132900000	23	0.12711	0.926375	-0.553829	-0.332661	0.129193	0.9792	-0.602774	-0.337539	Q8VC28	Q8VC28	Aldo-keto reductase family 1 member C13	Akr1c13
Klkb1	Plasma kallikrein;Plasma kallikrein heavy chain;Plasma kallikrein light chain	0.00205915	0.658263	31.1628	30.8506	30.9064	31.1455	31.1703	31.4295	30.8339	30.3755	30.0673	30.3515	30.7124	30.7049	30.2398	30.2372	30.0865	29.9181	30.5185	30.1658	Bloodcoagulation;Completeproteome;Directproteinsequencing;Disulfidebond;Fibrinolysis;Glycoprotein;Hemostasis;Hydrolase;Inflammatoryresponse;Protease;Referenceproteome;Repeat;Secreted;Serineprotease;Signal;Zymogen	+	72h C.albicans_PBS			27	27	27	56.7	56.7	56.7	71.382	0	323.31	335350000000	3107	4.82397	0.000849264	-0.916536	-7.7813	2.68631	0.0601139	-0.603263	-4.12543	P26262	P26262	Plasma kallikrein;Plasma kallikrein heavy chain;Plasma kallikrein light chain	Klkb1
Colec10	Collectin-10	0.125931	0.653105	22.7791	22.5207	21.9313	22.2353	21.6747	21.0954	22.1567	21.9896	21.3588	20.5042	20.7917	21.7478	21.8713	23.0546	22.0488	21.7126	21.8216	22.3769	Calcium;Collagen;Completeproteome;Disulfidebond;Glycoprotein;Lectin;Mannose-binding;Referenceproteome;Secreted;Signal					3	3	3	18.4	18.4	18.4	30.523	0	60.928	213610000	94	0.128602	0.926375	0.108229	0.336155	0.899867	0.575631	-0.614613	-1.66972	Q8CF98	Q8CF98	Collectin-10	Colec10
Slc44a1	Choline transporter-like protein 1	0.323014	0.652275	15.7551	16.2447	16.3959	13.6282	15.4328	14.0386	14.0526	16.1659	14.3578	13.7874	15.1456	14.2872	18.5101	13.9697	17.6932	17.4105	14.1801	15.1282	Alternativesplicing;Cellmembrane;Completeproteome;Lipoprotein;Membrane;Mitochondrion;Mitochondrionoutermembrane;Myristate;Referenceproteome;Transmembrane;Transmembranehelix;Transport					1	1	1	2.1	2.1	2.1	73.066	0.0041797	4.3543	13763000	11	0.448622	0.696507	0.89942	0.967856	0.490778	0.781625	-0.616447	-1.03959	Q6X893	Q6X893	Choline transporter-like protein 1	Slc44a1
Met	Hepatocyte growth factor receptor	0.776783	0.651545	14.8789	23.8758	22.7238	22.5624	23.6155	23.6211	13.378	23.1728	22.9448	22.7553	22.4718	22.8465	22.6702	14.9288	22.1033	14.2406	22.7562	22.7587	ATP-binding;Completeproteome;Disulfidebond;Glycoprotein;Kinase;Membrane;Nucleotide-binding;Phosphoprotein;Proto-oncogene;Receptor;Referenceproteome;Repeat;Signal;Transferase;Transmembrane;Transmembranehelix;Tyrosine-proteinkinase;Ublconjugation					7	7	7	9.4	9.4	9.4	153.55	0	50.001	310340000	57	0.406077	0.733346	-1.96993	-0.89352	0.1097	0.9792	-0.618062	-0.291289	P16056	P16056	Hepatocyte growth factor receptor	Met
Enpp5	Ectonucleotide pyrophosphatase/phosphodiesterase family member 5	0.0526441	0.65097	23.7802	22.9465	22.9164	23.205	21.9328	22.3582	22.594	21.976	22.2159	22.3236	21.9589	22.3546	22.4336	21.999	21.865	22.3742	22.7291	21.9099	Completeproteome;Glycoprotein;Hydrolase;Membrane;Metal-binding;Referenceproteome;Secreted;Signal;Transmembrane;Transmembranehelix;Zinc					5	5	5	15.7	15.7	15.7	54.386	0	38.164	346240000	100	1.23032	0.249109	-0.63806	-2.13182	1.27865	0.386921	-0.619336	-2.19772	Q9EQG7	Q9EQG7	Ectonucleotide pyrophosphatase/phosphodiesterase family member 5	Enpp5
Rbp4	Retinol-binding protein 4	0.299421	0.644126	22.4619	22.5352	22.3913	22.1998	20.3386	19.8502	20.2813	21.8792	21.7751	20.1079	20.6926	21.2334	19.5505	20.3419	19.1534	16.1288	17.2618	17.7822	Completeproteome;Disulfidebond;Referenceproteome;Retinol-binding;Secreted;Signal;Transport;VitaminA	+	72h C.albicans_PBS			6	6	6	51.7	51.7	51.7	23.206	0	137.91	1987100000	253	2.61167	0.0263744	-3.25974	-4.01826	0.523717	0.767639	-0.634585	-1.09444	Q00724	Q00724	Retinol-binding protein 4	Rbp4
Got2	Aspartate aminotransferase, mitochondrial	0.691453	0.642924	15.224	13.0673	20.7602	16.2666	14.3593	15.7913	13.506	20.8073	14.9673	14.1748	14.6105	13.5791	14.2311	14.8734	14.3621	17.0238	17.6057	15.0439	3D-structure;Acetylation;Aminotransferase;Cellmembrane;Completeproteome;Directproteinsequencing;Lipidtransport;Membrane;Mitochondrion;Nitration;Phosphoprotein;Pyridoxalphosphate;Referenceproteome;Transferase;Transitpeptide;Transport					4	4	4	15.6	15.6	15.6	47.411	0	9.0704	68578000	18	0.120596	0.926375	-0.388101	-0.317306	0.160237	0.968676	-0.63728	-0.40859	P05202	P05202	Aspartate aminotransferase, mitochondrial	Got2
Pf4	Platelet factor 4	0.623896	0.642054	19.8862	15.8478	19.2096	20.3494	21.0243	20.6115	18.5887	14.2613	18.8752	19.5684	20.9244	20.8755	15.331	15.1033	15.802	19.8092	17.3889	17.0686	Chemotaxis;Completeproteome;Cytokine;Disulfidebond;Glycoprotein;Heparin-binding;Referenceproteome;Secreted;Signal					3	3	3	28.6	28.6	28.6	11.243	0	14.735	90328000	24	1.57446	0.148987	-2.73764	-2.59674	0.204888	0.947359	-0.639233	-0.505893	Q9Z126	Q9Z126	Platelet factor 4	Pf4
Ace	Angiotensin-converting enzyme;Angiotensin-converting enzyme, soluble form	0.00388322	0.641483	25.871	26.3907	25.7704	26.0101	26.1115	25.9385	25.9826	25.2972	25.0013	25.0415	25.5084	25.4182	25.2998	25.8676	25.5315	25.7166	25.721	25.7375	Alternativesplicing;Carboxypeptidase;Cellmembrane;Completeproteome;Cytoplasm;Directproteinsequencing;Disulfidebond;Glycoprotein;Hydrolase;Membrane;Metal-binding;Metalloprotease;Phosphoprotein;Protease;Referenceproteome;Repeat;Secreted;Signal;Transmembrane;Transmembranehelix;Zinc					37	37	37	43.6	43.6	43.6	150.92	0	323.31	12483000000	1269	1.919	0.084751	-0.369679	-3.05971	2.41081	0.103362	-0.640517	-3.73423	P09470	P09470	Angiotensin-converting enzyme;Angiotensin-converting enzyme, soluble form	Ace
Enpep	Glutamyl aminopeptidase	0.0118605	0.640642	24.5989	24.1272	24.6296	23.7462	24.0351	24.6069	23.8961	23.6845	23.0611	23.4191	23.9993	23.8294	23.5431	22.7909	23.1381	22.6814	23.8955	23.2836	Aminopeptidase;Calcium;Completeproteome;Directproteinsequencing;Disulfidebond;Glycoprotein;Hydrolase;Membrane;Metal-binding;Metalloprotease;Protease;Referenceproteome;Signal-anchor;Transmembrane;Transmembranehelix;Zinc	+	72h C.albicans_PBS			10	10	10	18.8	18.8	18.8	107.96	0	107.55	1124700000	312	2.89599	0.0157695	-1.06854	-4.43178	1.9259	0.185064	-0.64241	-3.06903	P16406	P16406	Glutamyl aminopeptidase	Enpep
Serpina11	Serpin A11	0.322429	0.637752	14.7393	14.6114	16.6594	17.6354	16.5358	17.4795	16.3821	14.9762	15.1929	16.2135	14.6471	16.3554	17.6554	15.0126	13.8174	14.3881	18.321	14.9651	Completeproteome;Glycoprotein;Proteaseinhibitor;Referenceproteome;Secreted;Serineproteaseinhibitor;Signal					3	3	3	9	9	9	47.188	0	12.558	30709000	30	0.266128	0.822293	-0.583563	-0.631559	0.491566	0.781625	-0.648934	-1.04091	Q8CIE0	Q8CIE0	Serpin A11	Serpina11
Hk1	Hexokinase-1	0.539494	0.629154	14.4312	18.712	16.9114	18.0031	13.7078	13.6911	15.3072	13.5427	16.4452	15.5934	13.9448	16.6124	15.3578	14.685	13.6586	13.6879	14.9278	15.3317	Allostericenzyme;Alternativeinitiation;Alternativesplicing;ATP-binding;Completeproteome;Directproteinsequencing;Glycolysis;Kinase;Membrane;Mitochondrion;Mitochondrionoutermembrane;Nucleotide-binding;Phosphoprotein;Referenceproteome;Repeat;Transferase					2	2	2	3.3	3.3	3.3	108.3	0	8.8959	23002000	22	0.680402	0.528254	-1.30131	-1.34371	0.268014	0.91431	-0.668514	-0.635306	P17710	P17710	Hexokinase-1	Hk1
Cdh17	Cadherin-17	0.453918	0.629043	20.1193	20.2912	21.5783	16.5002	19.7908	20.1117	19.2518	16.9876	20.4955	18.82	18.7269	20.0971	20.1519	14.5597	14.9631	12.7098	17.0356	15.7122	Calcium;Celladhesion;Cellmembrane;Completeproteome;Directproteinsequencing;Glycoprotein;Membrane;Metal-binding;Referenceproteome;Repeat;Signal;Transmembrane;Transmembranehelix;Transport					7	7	7	15.4	15.4	15.4	91.644	0	53.133	112240000	47	1.95385	0.0825878	-3.87654	-3.1068	0.343023	0.86884	-0.668769	-0.779181	Q9R100	Q9R100	Cadherin-17	Cdh17
Acaca	Acetyl-CoA carboxylase 1;Biotin carboxylase	0.663537	0.628618	17.0899	17.2502	20.6772	17.9609	20.2836	16.5605	19.6085	18.37	14.8968	14.3428	15.8712	22.7145	18.8192	15.2148	19.7721	14.4032	15.8277	15.5784	Acetylation;Allostericenzyme;Alternativepromoterusage;ATP-binding;Biotin;Completeproteome;Cytoplasm;Directproteinsequencing;Fattyacidbiosynthesis;Fattyacidmetabolism;Ligase;Lipidbiosynthesis;Lipidmetabolism;Manganese;Metal-binding;Multifunctionalenzyme;Nucleotide-binding;Phosphoprotein;Referenceproteome					15	15	13	10.6	10.6	9.6	265.25	0	25.289	157240000	47	0.782792	0.462523	-1.70117	-1.49848	0.178135	0.957293	-0.669745	-0.448237	Q5SWU9	Q5SWU9	Acetyl-CoA carboxylase 1;Biotin carboxylase	Acaca
C4bpa	C4b-binding protein	0.0190104	0.627753	29.6502	29.8123	29.3585	29.8856	29.6042	29.4447	30.0238	28.8084	28.4132	28.7123	28.8633	28.9041	29.6319	30.4695	29.3412	30.277	29.9534	29.7225	Complementpathway;Completeproteome;Disulfidebond;Glycoprotein;Immunity;Innateimmunity;Referenceproteome;Repeat;Secreted;Signal;Sushi					22	22	22	61.8	61.8	61.8	51.523	0	323.31	213750000000	2618	0.738594	0.485042	0.27333	1.43232	1.72101	0.226374	-0.671732	-2.79334	P08607	P08607	C4b-binding protein	C4bpa
Clca3a1		0.604258	0.624796	17.2535	21.4699	15.7972	19.7076	20.3332	20.1576	20.2703	18.6968	20.3653	15.6743	15.612	20.0292	21.1962	20.2384	16.0948	20.5246	19.8194	20.236	Completeproteome;Proteomicsidentification;Referenceproteome					4	4	4	8.3	8.3	8.3	100.11	0	11.93	185830000	52	0.198733	0.888865	0.565074	0.492791	0.218777	0.939509	-0.678542	-0.535125	Q9QX15	Q9QX15		Clca3a1
C8a	Complement component C8 alpha chain	0.253125	0.623432	31.9642	31.7116	29.1799	31.0424	31.6628	29.4735	31.2903	29.6144	29.7814	29.6206	30.1523	30.4852	30.2649	30.9369	30.2784	31.0011	30.74	30.7434	Cellmembrane;Complementalternatepathway;Complementpathway;Completeproteome;Cytolysis;Disulfidebond;EGF-likedomain;Glycoprotein;Immunity;Innateimmunity;Membrane;Membraneattackcomplex;Polymorphism;Referenceproteome;Repeat;Secreted;Signal;Transmembrane;Transmembranebetastrand					19	19	19	54.3	54.3	54.3	66.08	0	323.31	217570000000	3067	0.133674	0.925275	-0.178266	-0.347986	0.596666	0.753067	-0.681697	-1.21267	Q8K182	Q8K182	Complement component C8 alpha chain	C8a
Asah2	Neutral ceramidase;Neutral ceramidase soluble form	0.0169814	0.623117	23.251	23.244	22.2621	22.4436	22.7	22.3081	21.4637	22.1269	21.9214	21.7774	22.392	22.4329	22.2496	22.2548	22.4676	21.9527	22.3278	21.8876	Apoptosis;Cellmembrane;Completeproteome;Directproteinsequencing;Glycoprotein;Hydrolase;Lipidmetabolism;Membrane;Phosphoprotein;Referenceproteome;Signal-anchor;Sphingolipidmetabolism;Transmembrane;Transmembranehelix;Ublconjugation					1	1	1	2.6	2.6	2.6	83.508	0.0093371	2.7889	391530000	109	1.4976	0.15983	-0.511463	-2.49352	1.77003	0.219545	-0.682426	-2.85916	Q9JHE3	Q9JHE3	Neutral ceramidase;Neutral ceramidase soluble form	Asah2
Ugt2b17	UDP-glucuronosyltransferase 2B17	0.648185	0.622362	13.8675	16.5075	22.139	14.3344	12.466	16.6007	13.3246	15.7167	15.5122	15.6682	16.3472	15.2412	15.261	18.071	15.9555	13.5934	14.7263	16.0694	Completeproteome;Endoplasmicreticulum;Glycoprotein;Glycosyltransferase;Membrane;Microsome;Referenceproteome;Signal;Transferase;Transmembrane;Transmembranehelix					10	10	9	27.7	27.7	25.8	60.855	0	48.858	251690000	43	0.0908256	0.940182	-0.37308	-0.245165	0.188301	0.953771	-0.684174	-0.470366	P17717;Q80X89;Q6PDD0	P17717	UDP-glucuronosyltransferase 2B17	Ugt2b17
Serpina1b	Alpha-1-antitrypsin 1-2	0.0182717	0.62062	35.5424	35.3204	34.8341	36.0805	36.084	35.4026	35.4208	34.8146	34.805	35.0974	34.4812	34.5158	34.1269	34.4875	34.1146	34.2788	34.0131	33.9991	Acutephase;Completeproteome;Glycoprotein;Proteaseinhibitor;Referenceproteome;Secreted;Serineproteaseinhibitor;Signal	+	72h C.albicans_PBS			43	43	17	73.8	73.8	30.8	45.974	0	323.31	12863000000000	56672	4.1826	0.00234662	-1.37403	-6.53851	1.73822	0.223458	-0.688218	-2.81645	P22599	P22599	Alpha-1-antitrypsin 1-2	Serpina1b
Amdhd1	Probable imidazolonepropionase	0.48856	0.618274	15.4563	15.6346	19.5216	14.0175	16.2349	14.7135	13.2325	17.4089	15.0839	14.5912	15.7797	15.3201	16.8022	20.4675	16.5444	16.4981	15.8174	15.1364	Completeproteome;Histidinemetabolism;Hydrolase;Iron;Metal-binding;Referenceproteome;Zinc					5	5	5	24.2	24.2	24.2	46.488	0	28.691	125070000	23	0.391983	0.738094	0.947943	0.868419	0.311082	0.87923	-0.693682	-0.71907	Q9DBA8	Q9DBA8	Probable imidazolonepropionase	Amdhd1
Itga3	Integrin alpha-3;Integrin alpha-3 heavy chain;Integrin alpha-3 light chain	0.611743	0.617384	20.2087	20.4366	19.5982	18.4557	19.2334	14.5092	19.4396	19.8989	19.3901	16.67	19.1398	13.729	20.4558	19.776	20.4803	15.3919	15.3399	14.3639	Alternativesplicing;Celladhesion;Celljunction;Cellmembrane;Cellprojection;Cleavageonpairofbasicresidues;Completeproteome;Disulfidebond;Glycoprotein;Integrin;Lipoprotein;Membrane;Palmitate;Receptor;Referenceproteome;Repeat;Signal;Transmembrane;Transmembranehelix					2	2	2	3.7	3.7	3.7	116.74	0	8.3979	31356000	42	0.326097	0.784768	-1.10567	-0.747527	0.213431	0.940265	-0.69576	-0.523928	Q62470	Q62470	Integrin alpha-3;Integrin alpha-3 heavy chain;Integrin alpha-3 light chain	Itga3
Clec3b	Tetranectin	0.532697	0.615491	22.3477	20.9986	22.7444	22.1767	22.1491	18.5618	16.4664	22.0351	21.7181	22.0796	21.138	21.34	15.2971	16.2425	15.1254	15.5807	13.8459	15.8202	Completeproteome;Directproteinsequencing;Disulfidebond;Lectin;Referenceproteome;Secreted;Signal	+	72h C.albicans_PBS			3	3	3	35.1	35.1	35.1	22.257	0	51.498	670410000	63	5.2152	0.000459987	-6.17776	-8.61935	0.27352	0.909605	-0.700191	-0.646202	P43025	P43025	Tetranectin	Clec3b
[truncated: 172 more rows]
[truncated: 2 more columns]

## Sheet: Table S2
Gene names	Protein names	p value	fold change	LFQ intensity Serum_01 wt pbs	LFQ intensity Serum_02 wt pbs	LFQ intensity Serum_03 wt pbs	LFQ intensity Serum_04 wt pbs	LFQ intensity Serum_05 wt pbs	LFQ intensity Serum_06 wt pbs	LFQ intensity Serum_07 wt 24	LFQ intensity Serum_08 wt 24	LFQ intensity Serum_09 wt 24	LFQ intensity Serum_10 wt 24	LFQ intensity Serum_11 wt 24	LFQ intensity Serum_12 wt 24	LFQ intensity Serum_13 wt 72	LFQ intensity Serum_14 wt 72	LFQ intensity Serum_15 wt 72	LFQ intensity Serum_16 wt 72	LFQ intensity Serum_17 wt 72	LFQ intensity Serum_18 wt 72	Keywords	Student's T-test Significant 72h C.albicans_PBS	Student's T-test significant	Peptides	Razor + unique peptides	Unique peptides	Sequence coverage [%]	Unique + razor sequence coverage [%]	Unique sequence coverage [%]	Mol. weight [kDa]	Q-value	Score	Intensity	MS/MS count	-Log Student's T-test p-value 72h C.albicans_PBS	Student's T-test q-value 72h C.albicans_PBS	Student's T-test Difference 72h C.albicans_PBS	Student's T-test Test statistic 72h C.albicans_PBS	Protein IDs	Majority protein IDs	Protein names	Gene names	p value	fold change
[truncated: 878 more rows]

[truncated: 4 more sheets: Table S3, Table S4, Table S5, Table S6]
