# Supplementary material for: Expression of Human CEACAM Receptors Promotes Inflammation and Organ Damage During Systemic Candida albicans Infection in Mice
Source: Cells. 2026 Apr 16;15(8):707. doi: 10.3390/cells15080707 (PMC13114869; doi:10.3390/cells15080707)
Supplement: Supplementary file 1 [file cells-15-00707-s001.zip › cells-4194196_Supplementary Table S8.xlsx]

## Sheet: Figure 1A
Figure 1A - Survival analysis
Day of death	WT	CEABAC10
1		1
3		1
3		1
3		1
3		1
3	1
4		1
4		1
4	1
4	1
5		1
5	1
6	1
8	1
8	1
11	1

## Sheet: Figure 1B
Figure 1B IL6 (pg/ml) serum
WT PBS	CEA PBS	WT 24 h	CEA 24 h	WT 72 h	CEA 72 h
0	0	64.3	122.44	283.7	7702.26
0	0	199.45	263.86	183.1	829.68
0	0	222.46	238.87	228.37	701.97
0	0	322.09	151.26	92.01	1515.63
0	0			138.6	1692.85
	55.97			210.47	894.36

## Sheet: Figure 1C
Figure 1C TNF (pg/ml) serum
WT PBS	CEA PBS	WT 24 h	CEA 24 h	WT 72 h	CEA 72 h
51.85	81.48	50.08	51.85	58.79	119.42
40.89	37.05	51.85	55.36	48.28	161.75
37.05	33.08	108.18	62.18	51.85	182.93
40.89	81.48	65.5	44.63	65.5	146.975
51.85	44.63			48.28	110.72
	72.02			50.08

## Sheet: Figure 1D
Figure 1D GM-CSF (pg/ml) serum
WT PBS	CEA PBS	WT 24 h	CEA 24 h	WT 72 h	CEA 72 h
17.29	7.7	6.39	7.7	7.7	20.63
6.39	6.39	7.7	11.45	7.05	6.39
4.32	7.7	17.29	14.42	10.23	56.44
5.02	5.02	13.83	5.02	7.7	15
5.02	6.39			9.61	19.25
	6.39			13.83	20.46

## Sheet: Figure 1E
Figure 1E Neutrophils (k/μl)
WT PBS	CEA PBS	WT 24 h	CEA 24 h	WT 72 h	CEA 72 h
0.32	0.21	2.1	0.94	1.86	2.65
0.62	0.42	1.87	1.05	1.93	1.82
0.56	0.48	1.71	0.7	4.22	2.08
0.41	0.32	1.77	0.62	1.41	1.51
0.2	0.45	0.99	1.08	1.52	1.81
0.25	0.36	1.61	0.87	1.61	2.65
0.55	0.45	1.4	0.59	1.66	2.54
0.4				2.17	1.57
				3.92	1.59
				2.05

## Sheet: Figure 1F
Figure 1F Monocytes (k/μl)
WT PBS	CEA PBS	WT 24 h	CEA 24 h	WT 72 h	CEA 72 h
0.22	0.1	0.28	0.12	0.65	0.33
0.06	0.03	0.28	0.11	0.34	0.19
0.05	0.06	0.22	0.11	0.44	0.39
0.27	0.09	0.24	0.08	0.91	0.48
0.11	0.1	0.28	0.04	0.8	0.61
0.19	0.1	0.34	0.14	0.73	0.75
0.17	0.11	0.3	0.01	0.13	0.52
0.25				0.35	0.56
				0.23	0.16
				0.59

## Sheet: Figure 2A-F
Please refer to data sets available in the ProteomeXchange Consortium via the PRIDE partner repository with the dataset identifier PXD061893 for Source data to Figures 2A-F.

## Sheet: Figure 2G
Figure 2g - WT Ca 24 h vs. PBS
Pathway analysis of fold-changes in glycoprotein levels found in (b)	-log (p-value)
Acute Phase Response Signaling	10.5
LXR/RXR Activation	6.52
FXR/RXR Activation	4.86
Atherosclerosis Signaling	3.32
Interferon Signaling	3.09
Antigen Presentation Pathway	3.02
Eicosanoid Signaling	2.54
Neuroprotective Role of THOP1 in Alzheimer's Disease	2.06

## Sheet: Figure 2H
Figure 2H - WT Ca 72 h vs. PBS
Pathway analysis of fold-changes in glycoprotein levels found in (c)	-log (p-value)
Acute Phase Response Signaling	27.5
LXR/RXR Activation	17.8
FXR/RXR Activation	13
Coagulation System	10.1
Complement System	9.92
Atherosclerosis Signaling	8.56
Intrinsic Prothrombin Activation Pathway	7.79
Hepatic Fibrosis / Hepatic Stellate Cell Activation	5.95
SPINK1 Pancreatic Cancer Pathway	5.38
Extrinsic Prothrombin Activation Pathway	4.48
Osteoarthritis Pathway	4.34
Hepatic Fibrosis Signaling Pathway	4.32
HOTAIR Regulatory Pathway	4.31
Airway Pathology in Chronic Obstructive Pulmonary Disease	3.95
Pulmonary Fibrosis Idiopathic Signaling Pathway	3.47

## Sheet: Figure 2I
Figure 2I - WT Ca 72 h vs. CEA Ca 72 h
Pathway analysis of fold-changes in glycoprotein levels found in (f)	-log (p-value)
Acute Phase Response Signaling	13.2
LXR/RXR Activation	5.36
Coagulation System	4.34
Complement System	4.27
Neuroprotective Role of THOP1 in Alzheimer's Disease	4.03
IL-10 Signaling	3.41
Actin Cytoskeleton Signaling	2.86
IL-6 Signaling	2.68
CLEAR Signaling Pathway	2.62
Intrinsic Prothrombin Activation Pathway	2.5
iNOS Signaling	2.41
Hepatic Cholestasis	2.2
Hepatic Fibrosis / Hepatic Stellate Cell Activation	2.18

[truncated: 48 more sheets: Figure 3A, Figure 3B, Figure 3C, Figure 3D, Figure 3E, Figure 3F, Figure 3G, Figure 3H, Figure 3I, Figure 3L, Figure 4C, Figure 4D, Figure 4E, Figure 4F, Figure 4G, Figure 4H, Figure 4I, Figure 4J, Figure 4K, Figure 5C …]
